# Supplementary material for: circMMD reduction following tumor treating fields inhibits glioblastoma progression through FUBP1/FIR/DVL1 and miR-15b-5p/FZD6 signaling
Source: J Exp Clin Cancer Res. 2023 Mar 17;42:64. doi: 10.1186/s13046-023-02642-z (PMC10021944; doi:10.1186/s13046-023-02642-z)
Supplement: Supplementary file 2 — Additional file 2: Table S1. Information of the primers, siRNAs/shRNAs and antibodies used in the study. [file 13046_2023_2642_MOESM2_ESM.xlsx]

## Sheet: Sheet1
Table S1 Information of the primers, siRNAs/shRNAs and antibodies used in the study
Primers
Gene	Experiments	Forward 5'-3'	Reverse 5'-3'
circMMD	RT-PCR	GGACAGTGGAGCATTGTTTTC	TTTTCCCAGCAGTCATCAGA
GAPDH	RT-PCR	CAGGAGGCATTGCTGATGAT	GAAGGCTGGGGCTCATTT
NEAT1	RT-PCR	GTGTGATCTGAAAACCCTGCT	CCCAGAAGACAGAAAGATCCCA
linear MMD (convergent)	RT-PCR	TCCTCATTGTTCCGGCCAT	GCACAGAGTCCCATTCCATAAA
FUBP1	RT-PCR	CAACCAGATGCTAAGAAAGTTGC	CCTCCTCTGCCAATTATGAATCC
DVL1	RT-PCR	TTTGAGAACATGAGCAATGACG	GGGACGGTGAAGTAGCTTC
DVL1-P3	ChIP-qPCR	GTCAGGGTCAGGAGACAACC	GCCAGAATGACGGGAACA
FIR	RT-PCR	CATAGCTCTCCAGGTCAATGG	TCCATCTTGATGGAGTCTGTG
FUS	RT-PCR	CAAGGCCTGGGTGAGAATGT	TTGCCTCTCCCTTCAGCTTG
FZD6	RT-PCR	GGCTTGTATCTTGTGCCATTAG	GGGATATGGTACTGACGACAAT
EIF4A3	RT-PCR	GATGCCGATGAACGTTGCTG	GGTGGTGGCACCTTAGAAGTAT
siRNA/shRNAs
Gene	Experiments	Forward 5'-3'
sh-circMMD-1	shRNA	TCTTATGCTCCATGGTTCA
sh-circMMD-2	shRNA	ATGCTCCATGGTTCATGAA
sh-circMMD-3	shRNA	TCCATGGTTCATGAACCAT
shRNA-control	shRNA	TTCTCCGAACGTGTCACGT
shFIR	shRNA	CGTCCCAAGATGCTGTGTCTT
shFUBP1	shRNA	GCTGCTTATTACGCTCACTAT
si-EIF4A3	siRNA	GGAUAUUCAGGUUCGUGAAACTT
si-FUS	siRNA	CAGAGUUACAGUGGUUAUA
siRNA-control	siRNA	UUCUCCGAACGUGUCACGUTT
Probes
Gene	Experiments	Forward 5'-3'
circMMD	FISH	GGTTCATGAACCATGGAGCATAAGAAG
miR-15b-5p	FISH	TGTAAACCATGATGTGCTGCTA
Antibodies	Company	Catalogue
GAPDH	Proteintech	10494-1-AP
c-myc	Proteintech	10828-1-AP
EIF4A3	Proteintech	17504-1-AP
FUBP1	GeneTex	GTX104579
FIR	GeneTex	GTX33446
DVL1	Proteintech	27384-1-AP
cyclin D1	CST	55506
β-catenin	CST	8480
p-β-Catenin (Ser33/37/Thr41)	CST	9561
FZD6	Immunoway	YT1785
GSK3β	CST	12456
p-GSK3β (Ser9)	CST	5558
flag	Proteintech	66008-4-Ig
LaminA/C	CST	2032
