# Supplementary material for: circMMD reduction following tumor treating fields inhibits glioblastoma progression through FUBP1/FIR/DVL1 and miR-15b-5p/FZD6 signaling
Source: J Exp Clin Cancer Res. 2023 Mar 17;42:64. doi: 10.1186/s13046-023-02642-z (PMC10021944; doi:10.1186/s13046-023-02642-z)
Supplement: Supplementary file 3 — Additional file 3: Table S2. Clinical information of glioma array. [file 13046_2023_2642_MOESM3_ESM.xlsx]

## Sheet: Sheet1
Table S2 Clinical information of glioma array
Name	circMMD-pos rate (%)	OS	Censor	Age	gender	Cancer	Grade	IDH1	circMMD group
A12	87.7113	360	1	54	Male	Tumor	3	WT	high
A2	55.3004	1620	1	61	Female	Tumor	4	WT	high
A7	1.35059	900	0	26	Male	Tumor	4	WT	high
A8	64.8859	450	1	64	Male	Tumor	4	WT	high
A9	0.697573	420	1	54	Male	Tumor	4	WT	high
B2	17.1314	1950	0	49	Male	Tumor	3	Mut	high
B4	1.19892	1230	0	64	Female	Tumor	4	WT	high
B5	59.0265	480	1	39	Male	Tumor	4	WT	high
B6	2.09895	240	1	53	Male	Tumor	3	WT	high
B8	0.934396	1320	0	26	Female	Tumor	2	Mut	high
C10	0.777454	300	0	65	Female	Tumor	4	WT	high
C12	2.95015	1020	0	23	Female	Tumor	3	WT	high
C2	41.0577	1350	0	62	Male	Tumor	3	Mut	high
C3	37.5628	840	1	46	Female	Tumor	3	Mut	high
C4	6.08934	2160	0	10	Female	Tumor	2	Mut	high
C6	5.05415	510	0	13	Male	Tumor	4	WT	high
C7	2.67857	300	1	17	Female	Tumor	4	WT	high
C8	2.96215	1260	1	58	Male	Tumor	4	WT	high
C9	1.11719	300	1	51	Female	Tumor	3	WT	high
D10	1.32661	960	1	44	Female	Tumor	2	Mut	high
D11	7.0099	270	1	52	Male	Tumor	3	WT	high
D12	0.739395	300	1	69	Male	Tumor	4	WT	high
D3	0.568559	1020	1	58	Male	Tumor	4	WT	high
D5	1.35376	1320	0	52	Male	Tumor	3	Mut	high
D7	1.58007	990	0	22	Female	Tumor	3	WT	high
D8	2.70728	720	1	34	Male	Tumor	4	WT	high
E1	3.77268	930	1	56	Male	Tumor	4	WT	high
E10	2.11177	1260	1	48	Female	Tumor	3	WT	high
E11	10.2132	1170	0	25	Male	Tumor	3	Mut	high
E12	1.64941	360	1	49	Female	Tumor	4	WT	high
E2	2.74582	630	1	50	Male	Tumor	4	WT	high
E7	1.42255	2220	0	35	Female	Tumor	2	Mut	high
E8	1.15415	690	1	9	Male	Tumor	4	WT	high
E9	19.3778	1620	0	56	Male	Tumor	2	WT	high
F11	0.4004	360	1	65	Male	Tumor	4	WT	high
F3	3.16901	1080	1	37	Male	Tumor	3	Mut	high
F4	1.16409	600	1	38	Male	Tumor	3	Mut	high
F7	3.31328	690	1	70	Male	Tumor	4	WT	high
F8	2.72378	660	1	47	Female	Tumor	4	WT	high
G11	0.987054	2460	1	47	Female	Tumor	2	WT	high
G3	1.33666	1830	1	27	Female	Tumor	2	WT	high
G7	2.40882	570	1	43	Female	Tumor	4	WT	high
G8	2.25694	930	0	6	Female	Tumor	3	WT	high
G9	1.52801	1680	1	53	Female	Tumor	2	WT	high
H1	15.4685	30	1	26	Female	Tumor	3	WT	high
A1	0.011745	2490	1	55	Male	Tumor	2	WT	low
A10	0.028523	240	0	25	Male	Tumor	2	WT	low
A11	0.321543	2460	0	55	Male	Tumor	2	Mut	low
A3	0.042551	270	1	65	Female	Tumor	4	WT	low
A4	0.012455	330	1	65	Male	Tumor	3	Mut	low
A5	0	360	1	69	Male	Tumor	3	WT	low
B1	0.137363	1200	1	29	Male	Tumor	2	Mut	low
B12	0.050088	1290	0	54	Male	Tumor	2	Mut	low
B3	0.264375	1110	0	36	Male	Tumor	3	WT	low
B7	0.293513	1920	1	25	Male	Tumor	2	Mut	low
B9	0.082088	1050	1	63	Female	Tumor	3	Mut	low
C1	0.286885	900	0	28	Female	Tumor	2	WT	low
C11	0.129991	2520	1	42	Male	Tumor	2	Mut	low
C5	0.294737	2460	0	38	Male	Tumor	3	Mut	low
D1	0.184971	900	0	32	Female	Tumor	4	Mut	low
D2	0.042602	450	1	64	Female	Tumor	4	WT	low
D4	0.280541	120	1	68	Female	Tumor	3	Mut	low
D6	0.338983	1020	0	29	Female	Tumor	2	Mut	low
D9	0.221239	990	1	40	Male	Tumor	4	Mut	low
E3	0.171604	990	1	68	Female	Tumor	3	Mut	low
E6	0.091205	2190	0	44	Female	Tumor	2	Mut	low
F1	0	2430	0	36	Male	Tumor	2	Mut	low
F10	0.078637	2490	1	44	Female	Tumor	2	Mut	low
F12	0.311358	1230	1	52	Male	Tumor	3	WT	low
F2	0.031172	1500	0	13	Female	Tumor	2	WT	low
F5	0.2442	720	1	41	Male	Tumor	3	WT	low
F9	0.189753	2460	0	35	Male	Tumor	2	Mut	low
G1	0	720	1	42	Male	Tumor	4	Mut	low
G10	0.449438	1350	1	59	Female	Tumor	3	WT	low
G12	0	330	1	53	Male	Tumor	3	Mut	low
G2	0.006324	2490	0	31	Female	Tumor	3	WT	low
G4	0.494672	2460	0	60	Male	Tumor	2	Mut	low
G5	0.013805	2460	0	31	Female	Tumor	3	Mut	low
G6	0.112829	2160	0	54	Male	Tumor	2	Mut	low
H2	0.128535	930	0	29	Male	Tumor	4	Mut	low
H3	0	690	1	68	Female	Tumor	4	WT	low
A6	0.637681	NA	NA	27	Male	Normal	NA	NA	NA
B10	0.219748	NA	NA	26	Female	Tumor	NA	NA	NA
B11	0.17507	NA	NA	56	Male	Normal	NA	NA	NA
E4	2.62636	NA	NA	33	Male	Normal	NA	NA	NA
E5	2.30961	NA	NA	39	Male	Normal	NA	NA	NA
F6	0.498068	NA	NA	40	Male	Normal	NA	NA	NA
