# Supplementary material for: circMMD reduction following tumor treating fields inhibits glioblastoma progression through FUBP1/FIR/DVL1 and miR-15b-5p/FZD6 signaling
Source: J Exp Clin Cancer Res. 2023 Mar 17;42:64. doi: 10.1186/s13046-023-02642-z (PMC10021944; doi:10.1186/s13046-023-02642-z)
Supplement: Supplementary file 4 — Additional file 4: Table S3. Correlation between circMMD expression and clinical features of glioma patients. [file 13046_2023_2642_MOESM4_ESM.xlsx]

## Sheet: Sheet1
Table S2 Correlation between circMMD expression and clinical features of glioma patients
Features	circMMD expression
	Low (n=36)	High (n=45)	P value
Age			0.232717
≤45	20	19
>45	16	26
Gender			0.65271
Male	21	24
Female	15	21
Grade			0.0106243
Ⅱ	16	8
Ⅲ	13	16
Ⅳ	7	21
IDH1			<0.001
Wildtype	13	34
Mutant	23	11
