# Supplementary material for: circMMD reduction following tumor treating fields inhibits glioblastoma progression through FUBP1/FIR/DVL1 and miR-15b-5p/FZD6 signaling
Source: J Exp Clin Cancer Res. 2023 Mar 17;42:64. doi: 10.1186/s13046-023-02642-z (PMC10021944; doi:10.1186/s13046-023-02642-z)
Supplement: Supplementary file 5 — Additional file 5: Table S4. Differentially expressed genes between circMMD knockdown and NC groups. [file 13046_2023_2642_MOESM5_ESM.xlsx]

## Sheet: sivssiNC_deg_padj_0.05.xls
gene_id	log2FoldChange	Up_down	pvalue	padj	gene_name	gene_chr	gene_start	gene_end	gene_strand	gene_length	gene_biotype	gene_description
ENSG00000095951	-0.363535	Down	0.0154698	0.0499842	HIVEP1	6	12008762	12164999	+	10979	protein_coding	human immunodeficiency virus type I enhancer binding protein 1 [Source:HGNC Symbol;Acc:HGNC:4920]
ENSG00000087448	0.1987	Up	0.015446	0.0499176	KLHL42	12	27780020	27803040	+	7622	protein_coding	kelch like family member 42 [Source:HGNC Symbol;Acc:HGNC:29252]
ENSG00000140299	-0.172854	Down	0.0154186	0.0498476	BNIP2	15	59659146	59689534	-	7969	protein_coding	BCL2 interacting protein 2 [Source:HGNC Symbol;Acc:HGNC:1083]
ENSG00000075426	0.149661	Up	0.0154212	0.0498476	FOSL2	2	28392448	28417312	+	7157	protein_coding	FOS like 2, AP-1 transcription factor subunit [Source:HGNC Symbol;Acc:HGNC:3798]
ENSG00000099917	0.151653	Up	0.0154146	0.0498465	MED15	22	20495913	20587632	+	10374	protein_coding	mediator complex subunit 15 [Source:HGNC Symbol;Acc:HGNC:14248]
ENSG00000023287	-0.161589	Down	0.0153984	0.0498044	RB1CC1	8	52622456	52745843	-	7615	protein_coding	RB1 inducible coiled-coil 1 [Source:HGNC Symbol;Acc:HGNC:15574]
ENSG00000143314	0.215946	Up	0.0153976	0.0498044	MRPL24	1	156737303	156741590	-	1695	protein_coding	mitochondrial ribosomal protein L24 [Source:HGNC Symbol;Acc:HGNC:14037]
ENSG00000183943	-0.367086	Down	0.0153895	0.0497957	PRKX	X	3604370	3713608	-	6452	protein_coding	protein kinase X-linked [Source:HGNC Symbol;Acc:HGNC:9441]
ENSG00000169045	-0.123623	Down	0.0153636	0.0497222	HNRNPH1	5	179614178	179634784	-	9480	protein_coding	heterogeneous nuclear ribonucleoprotein H1 [Source:HGNC Symbol;Acc:HGNC:5041]
ENSG00000132405	0.235406	Up	0.0153454	0.0496736	TBC1D14	4	6909242	7033118	+	6241	protein_coding	TBC1 domain family member 14 [Source:HGNC Symbol;Acc:HGNC:29246]
ENSG00000107263	0.140509	Up	0.0153201	0.0496018	RAPGEF1	9	131576770	131740074	-	7002	protein_coding	Rap guanine nucleotide exchange factor 1 [Source:HGNC Symbol;Acc:HGNC:4568]
ENSG00000102554	-0.265368	Down	0.015299	0.0495436	KLF5	13	73054976	73077542	+	3893	protein_coding	Kruppel like factor 5 [Source:HGNC Symbol;Acc:HGNC:6349]
ENSG00000197119	0.159285	Up	0.0152733	0.0494703	SLC25A29	14	100291111	100306547	-	7451	protein_coding	solute carrier family 25 member 29 [Source:HGNC Symbol;Acc:HGNC:20116]
ENSG00000196743	0.17891	Up	0.0152536	0.0494168	GM2A	5	151212150	151270440	+	4479	protein_coding	GM2 ganglioside activator [Source:HGNC Symbol;Acc:HGNC:4367]
ENSG00000247708	-1.0688	Down	0.0152485	0.0494103	STX18-AS1	4	4542131	4710938	+	6107	antisense	STX18 antisense RNA 1 (head to head) [Source:HGNC Symbol;Acc:HGNC:48877]
ENSG00000067248	-0.170713	Down	0.015228	0.0493539	DHX29	5	55256245	55307722	-	4734	protein_coding	DExH-box helicase 29 [Source:HGNC Symbol;Acc:HGNC:15815]
ENSG00000134250	-0.151463	Down	0.0151984	0.0492681	NOTCH2	1	119911553	120069626	-	16807	protein_coding	notch 2 [Source:HGNC Symbol;Acc:HGNC:7882]
ENSG00000135945	-0.261764	Down	0.0151918	0.0492567	REV1	2	99400475	99490035	-	7769	protein_coding	REV1, DNA directed polymerase [Source:HGNC Symbol;Acc:HGNC:14060]
ENSG00000168303	0.214117	Up	0.0150906	0.0489385	MPLKIP	7	40126023	40134652	-	7661	protein_coding	M-phase specific PLK1 interacting protein [Source:HGNC Symbol;Acc:HGNC:16002]
ENSG00000256667	-1.27915	Down	0.0150787	0.0489102	KLRA1P	12	10588063	10599669	-	2457	transcribed_unprocessed_pseudogene	killer cell lectin like receptor A1, pseudogene [Source:HGNC Symbol;Acc:HGNC:6372]
ENSG00000198824	-0.21777	Down	0.015014	0.0487103	CHAMP1	13	114314335	114337626	+	5770	protein_coding	chromosome alignment maintaining phosphoprotein 1 [Source:HGNC Symbol;Acc:HGNC:20311]
ENSG00000277258	0.183225	Up	0.0149356	0.0484656	PCGF2	17	38733897	38749817	-	3511	protein_coding	polycomb group ring finger 2 [Source:HGNC Symbol;Acc:HGNC:12929]
ENSG00000198171	0.193714	Up	0.0149304	0.0484589	DDRGK1	20	3190350	3204685	-	1832	protein_coding	DDRGK domain containing 1 [Source:HGNC Symbol;Acc:HGNC:16110]
ENSG00000108578	-0.170078	Down	0.0148641	0.0482536	BLMH	17	30248195	30292056	-	5127	protein_coding	bleomycin hydrolase [Source:HGNC Symbol;Acc:HGNC:1059]
ENSG00000173039	-0.157066	Down	0.0148151	0.0481056	RELA	11	65653596	65663094	-	5464	protein_coding	RELA proto-oncogene, NF-kB subunit [Source:HGNC Symbol;Acc:HGNC:9955]
ENSG00000165644	0.276727	Up	0.0148155	0.0481056	COMTD1	10	75233969	75236030	-	1580	protein_coding	catechol-O-methyltransferase domain containing 1 [Source:HGNC Symbol;Acc:HGNC:26309]
ENSG00000181852	-0.181886	Down	0.0148077	0.0481001	RNF41	12	56202175	56221933	-	6537	protein_coding	ring finger protein 41 [Source:HGNC Symbol;Acc:HGNC:18401]
ENSG00000176273	-0.307064	Down	0.0147607	0.0479572	SLC35G1	10	93893973	93956062	+	6829	protein_coding	solute carrier family 35 member G1 [Source:HGNC Symbol;Acc:HGNC:26607]
ENSG00000107249	-0.164176	Down	0.0147581	0.0479572	GLIS3	9	3824127	4348392	-	11826	protein_coding	GLIS family zinc finger 3 [Source:HGNC Symbol;Acc:HGNC:28510]
ENSG00000172809	0.154706	Up	0.0146963	0.0477676	RPL38	17	74203582	74210655	+	3829	protein_coding	ribosomal protein L38 [Source:HGNC Symbol;Acc:HGNC:10349]
ENSG00000126457	0.107808	Up	0.0146338	0.0475833	PRMT1	19	49675786	49689029	+	4796	protein_coding	protein arginine methyltransferase 1 [Source:HGNC Symbol;Acc:HGNC:5187]
ENSG00000119844	0.226979	Up	0.0146366	0.0475833	AFTPH	2	64524305	64593005	+	5767	protein_coding	aftiphilin [Source:HGNC Symbol;Acc:HGNC:25951]
ENSG00000187796	-0.803802	Down	0.0146089	0.0475126	CARD9	9	136361903	136373681	-	6699	protein_coding	caspase recruitment domain family member 9 [Source:HGNC Symbol;Acc:HGNC:16391]
ENSG00000213654	-1.42682	Down	0.0145865	0.0474541	GPSM3	6	32190766	32195523	-	1854	protein_coding	G protein signaling modulator 3 [Source:HGNC Symbol;Acc:HGNC:13945]
ENSG00000100196	0.291975	Up	0.0145879	0.0474541	KDELR3	22	38468062	38483447	+	1929	protein_coding	KDEL endoplasmic reticulum protein retention receptor 3 [Source:HGNC Symbol;Acc:HGNC:6306]
ENSG00000122299	-0.184977	Down	0.0145576	0.0473751	ZC3H7A	16	11750586	11797267	-	7076	protein_coding	zinc finger CCCH-type containing 7A [Source:HGNC Symbol;Acc:HGNC:30959]
ENSG00000249459	-0.577236	Down	0.0145388	0.0473234	ZNF286B	17	18658429	18682262	-	5884	protein_coding	zinc finger protein 286B [Source:HGNC Symbol;Acc:HGNC:33241]
ENSG00000100227	0.154092	Up	0.0145228	0.0472812	POLDIP3	22	42583721	42614962	-	3650	protein_coding	DNA polymerase delta interacting protein 3 [Source:HGNC Symbol;Acc:HGNC:23782]
ENSG00000198720	0.237455	Up	0.0145047	0.0472319	ANKRD13B	17	29589769	29614761	+	3971	protein_coding	ankyrin repeat domain 13B [Source:HGNC Symbol;Acc:HGNC:26363]
ENSG00000167985	0.355035	Up	0.0145003	0.0472273	SDHAF2	11	61430042	61447529	+	2492	protein_coding	succinate dehydrogenase complex assembly factor 2 [Source:HGNC Symbol;Acc:HGNC:26034]
ENSG00000173660	0.131229	Up	0.0144805	0.0471724	UQCRH	1	46303631	46316776	+	1408	protein_coding	ubiquinol-cytochrome c reductase hinge protein [Source:HGNC Symbol;Acc:HGNC:12590]
ENSG00000106025	0.43089	Up	0.0144693	0.0471459	TSPAN12	7	120787320	120858402	-	3368	protein_coding	tetraspanin 12 [Source:HGNC Symbol;Acc:HGNC:21641]
ENSG00000137098	1.6852	Up	0.0144612	0.0471291	SPAG8	9	35808045	35812272	-	2722	protein_coding	sperm associated antigen 8 [Source:HGNC Symbol;Acc:HGNC:14105]
ENSG00000198728	-0.17589	Down	0.0144374	0.0470612	LDB1	10	102107560	102120453	-	2790	protein_coding	LIM domain binding 1 [Source:HGNC Symbol;Acc:HGNC:6532]
ENSG00000134779	0.154835	Up	0.014417	0.0470045	TPGS2	18	36777647	36829216	-	10571	protein_coding	tubulin polyglutamylase complex subunit 2 [Source:HGNC Symbol;Acc:HGNC:24561]
ENSG00000154370	0.184333	Up	0.0143919	0.0469374	TRIM11	1	228393673	228406840	-	8493	protein_coding	tripartite motif containing 11 [Source:HGNC Symbol;Acc:HGNC:16281]
ENSG00000275464	0.298401	Up	0.0143935	0.0469374	FP565260.1	21	5130871	5154734	-	7665	protein_coding	periodic tryptophan protein 2 homolog [Source:NCBI gene;Acc:102724159]
ENSG00000172380	0.176393	Up	0.0143629	0.0468569	GNG12	1	67701466	67833467	-	4724	protein_coding	G protein subunit gamma 12 [Source:HGNC Symbol;Acc:HGNC:19663]
ENSG00000170396	-0.454066	Down	0.0143593	0.0468549	ZNF804A	2	184598366	184939492	+	4694	protein_coding	zinc finger protein 804A [Source:HGNC Symbol;Acc:HGNC:21711]
ENSG00000099364	0.195224	Up	0.0143528	0.0468432	FBXL19	16	30923055	30948783	+	4340	protein_coding	F-box and leucine rich repeat protein 19 [Source:HGNC Symbol;Acc:HGNC:25300]
ENSG00000274750	-0.953811	Down	0.0143368	0.0468007	HIST1H3E	6	26224199	26227473	+	2679	protein_coding	histone cluster 1 H3 family member e [Source:HGNC Symbol;Acc:HGNC:4769]
ENSG00000154380	-0.110448	Down	0.0143049	0.0467062	ENAH	1	225486835	225653142	-	15044	protein_coding	ENAH, actin regulator [Source:HGNC Symbol;Acc:HGNC:18271]
ENSG00000119943	-0.394611	Down	0.0142907	0.0466694	PYROXD2	10	98383565	98415184	-	3867	protein_coding	pyridine nucleotide-disulphide oxidoreductase domain 2 [Source:HGNC Symbol;Acc:HGNC:23517]
ENSG00000281490	-0.402466	Down	0.0142829	0.0466535	CICP14	7	128655962	128658791	-	2732	processed_pseudogene	capicua transcriptional repressor pseudogene 14 [Source:HGNC Symbol;Acc:HGNC:38542]
ENSG00000150316	0.211309	Up	0.014266	0.0466081	CWC15	11	94962622	94973612	-	2758	protein_coding	CWC15 spliceosome associated protein homolog [Source:HGNC Symbol;Acc:HGNC:26939]
ENSG00000158186	-0.337141	Down	0.0142521	0.046572	MRAS	3	138347648	138405534	+	6365	protein_coding	muscle RAS oncogene homolog [Source:HGNC Symbol;Acc:HGNC:7227]
ENSG00000144381	0.14685	Up	0.0142351	0.0465261	HSPD1	2	197486581	197516737	-	4245	protein_coding	heat shock protein family D (Hsp60) member 1 [Source:HGNC Symbol;Acc:HGNC:5261]
ENSG00000170049	-0.944674	Down	0.0142214	0.0465087	KCNAB3	17	7921859	7929803	-	4580	protein_coding	potassium voltage-gated channel subfamily A regulatory beta subunit 3 [Source:HGNC Symbol;Acc:HGNC:6230]
ENSG00000132005	-0.290503	Down	0.0142264	0.0465087	RFX1	19	13961538	14007039	-	5465	protein_coding	regulatory factor X1 [Source:HGNC Symbol;Acc:HGNC:9982]
ENSG00000130939	0.161697	Up	0.0142268	0.0465087	UBE4B	1	10032832	10181239	+	9128	protein_coding	ubiquitination factor E4B [Source:HGNC Symbol;Acc:HGNC:12500]
ENSG00000104375	0.290746	Up	0.014192	0.0464236	STK3	8	98371228	98942827	-	12597	protein_coding	serine/threonine kinase 3 [Source:HGNC Symbol;Acc:HGNC:11406]
ENSG00000078124	-0.249585	Down	0.0141753	0.0463786	ACER3	11	76860867	77026797	+	8442	protein_coding	alkaline ceramidase 3 [Source:HGNC Symbol;Acc:HGNC:16066]
ENSG00000172020	0.708363	Up	0.0141707	0.0463732	GAP43	3	115623324	115721490	+	2087	protein_coding	growth associated protein 43 [Source:HGNC Symbol;Acc:HGNC:4140]
ENSG00000084444	-0.454261	Down	0.0141427	0.0462912	FAM234B	12	13044284	13142521	+	6807	protein_coding	family with sequence similarity 234 member B [Source:HGNC Symbol;Acc:HGNC:29288]
ENSG00000176463	0.193265	Up	0.0140754	0.0460802	SLCO3A1	15	91853695	92172435	+	9435	protein_coding	solute carrier organic anion transporter family member 3A1 [Source:HGNC Symbol;Acc:HGNC:10952]
ENSG00000081692	0.367669	Up	0.0139974	0.0458345	JMJD4	1	227730425	227735411	-	4315	protein_coding	jumonji domain containing 4 [Source:HGNC Symbol;Acc:HGNC:25724]
ENSG00000119938	-0.573127	Down	0.0139655	0.0457393	PPP1R3C	10	91628442	91633054	-	2524	protein_coding	protein phosphatase 1 regulatory subunit 3C [Source:HGNC Symbol;Acc:HGNC:9293]
ENSG00000154743	0.350888	Up	0.0139644	0.0457393	TSEN2	3	12484432	12539623	+	5667	protein_coding	tRNA splicing endonuclease subunit 2 [Source:HGNC Symbol;Acc:HGNC:28422]
ENSG00000178031	0.327839	Up	0.0139579	0.0457335	ADAMTSL1	9	17906563	18910950	+	13652	protein_coding	ADAMTS like 1 [Source:HGNC Symbol;Acc:HGNC:14632]
ENSG00000007392	0.217973	Up	0.0139493	0.0457148	LUC7L	16	188969	229463	-	6176	protein_coding	LUC7 like [Source:HGNC Symbol;Acc:HGNC:6723]
ENSG00000132792	0.187293	Up	0.0139438	0.0457061	CTNNBL1	20	37693955	37872129	+	4148	protein_coding	catenin beta like 1 [Source:HGNC Symbol;Acc:HGNC:15879]
ENSG00000003393	-0.220868	Down	0.0139143	0.0456224	ALS2	2	201700554	201781189	-	10384	protein_coding	ALS2, alsin Rho guanine nucleotide exchange factor [Source:HGNC Symbol;Acc:HGNC:443]
ENSG00000068438	0.203776	Up	0.0139154	0.0456224	FTSJ1	X	48476021	48486364	+	2872	protein_coding	FtsJ RNA methyltransferase homolog 1 [Source:HGNC Symbol;Acc:HGNC:13254]
ENSG00000149182	-0.145124	Down	0.0138727	0.0455012	ARFGAP2	11	47164299	47177125	-	5918	protein_coding	ADP ribosylation factor GTPase activating protein 2 [Source:HGNC Symbol;Acc:HGNC:13504]
ENSG00000005810	-0.222613	Down	0.013859	0.04547	MYCBP2	13	77044655	77327050	-	15945	protein_coding	MYC binding protein 2, E3 ubiquitin protein ligase [Source:HGNC Symbol;Acc:HGNC:23386]
ENSG00000169189	0.264204	Up	0.0138603	0.04547	NSMCE1	16	27224991	27268794	-	3770	protein_coding	NSE1 homolog, SMC5-SMC6 complex component [Source:HGNC Symbol;Acc:HGNC:29897]
ENSG00000277511	-1.36938	Down	0.013853	0.0454648	AC116407.2	17	32127595	32128454	+	860	lincRNA	novel transcript
ENSG00000137673	-1.86284	Down	0.0138213	0.0453703	MMP7	11	102520508	102530753	-	2323	protein_coding	matrix metallopeptidase 7 [Source:HGNC Symbol;Acc:HGNC:7174]
ENSG00000100387	0.185937	Up	0.0138131	0.0453527	RBX1	22	40951347	40973309	+	3092	protein_coding	ring-box 1 [Source:HGNC Symbol;Acc:HGNC:9928]
ENSG00000119977	0.167605	Up	0.0138056	0.0453375	TCTN3	10	95663396	95694143	-	3223	protein_coding	tectonic family member 3 [Source:HGNC Symbol;Acc:HGNC:24519]
ENSG00000009335	0.123149	Up	0.0137898	0.0452951	UBE3C	7	157138913	157269372	+	9220	protein_coding	ubiquitin protein ligase E3C [Source:HGNC Symbol;Acc:HGNC:16803]
ENSG00000184343	-1.31662	Down	0.0137517	0.0451792	SRPK3	X	153776412	153785732	+	4744	protein_coding	SRSF protein kinase 3 [Source:HGNC Symbol;Acc:HGNC:11402]
ENSG00000177380	-0.408403	Down	0.0137242	0.0450984	PPFIA3	19	49119389	49151026	+	6451	protein_coding	PTPRF interacting protein alpha 3 [Source:HGNC Symbol;Acc:HGNC:9247]
ENSG00000238266	-0.365545	Down	0.013701	0.0450315	LINC00707	10	6779549	6879450	+	9833	lincRNA	long intergenic non-protein coding RNA 707 [Source:HGNC Symbol;Acc:HGNC:44691]
ENSG00000164663	-0.462158	Down	0.0136747	0.0449543	USP49	6	41789896	41895361	-	10921	protein_coding	ubiquitin specific peptidase 49 [Source:HGNC Symbol;Acc:HGNC:20078]
ENSG00000156298	-0.893627	Down	0.0136698	0.0449483	TSPAN7	X	38561370	38688920	+	3110	protein_coding	tetraspanin 7 [Source:HGNC Symbol;Acc:HGNC:11854]
ENSG00000100077	-0.351587	Down	0.01367	0.0449483	GRK3	22	25564849	25729294	+	9303	protein_coding	G protein-coupled receptor kinase 3 [Source:HGNC Symbol;Acc:HGNC:290]
ENSG00000177570	-0.503493	Down	0.0136526	0.0449096	SAMD12	8	118189455	118622112	-	15378	protein_coding	sterile alpha motif domain containing 12 [Source:HGNC Symbol;Acc:HGNC:31750]
ENSG00000278921	-0.826402	Down	0.0136351	0.0448614	EPB41L4A-DT	5	112419583	112420978	+	1396	lincRNA	EPB41L4A divergent transcript [Source:HGNC Symbol;Acc:HGNC:25643]
ENSG00000170379	-2.35672	Down	0.0136015	0.0447601	TCAF2	7	143620952	143730409	+	6409	protein_coding	TRPM8 channel associated factor 2 [Source:HGNC Symbol;Acc:HGNC:26878]
ENSG00000070950	0.205717	Up	0.0135632	0.0446433	RAD18	3	8775402	8963773	-	6983	protein_coding	RAD18, E3 ubiquitin protein ligase [Source:HGNC Symbol;Acc:HGNC:18278]
ENSG00000156535	-0.136067	Down	0.0135598	0.0446413	CD109	6	73695785	73828316	+	9782	protein_coding	CD109 molecule [Source:HGNC Symbol;Acc:HGNC:21685]
ENSG00000105538	-2.04257	Down	0.0135512	0.0446224	RASIP1	19	48720587	48740721	-	4149	protein_coding	Ras interacting protein 1 [Source:HGNC Symbol;Acc:HGNC:24716]
ENSG00000041357	0.132624	Up	0.013543	0.0446047	PSMA4	15	78540405	78552419	+	6996	protein_coding	proteasome subunit alpha 4 [Source:HGNC Symbol;Acc:HGNC:9533]
ENSG00000173698	-1.26425	Down	0.0135272	0.0445628	ADGRG2	X	18989309	19122637	-	10155	protein_coding	adhesion G protein-coupled receptor G2 [Source:HGNC Symbol;Acc:HGNC:4516]
ENSG00000206567	-0.78253	Down	0.0135275	0.0445628	AC022007.1	3	10006418	10011209	-	2533	lincRNA	novel transcript
ENSG00000000003	-0.195311	Down	0.0135122	0.0445309	TSPAN6	X	100627109	100639991	-	4535	protein_coding	tetraspanin 6 [Source:HGNC Symbol;Acc:HGNC:11858]
ENSG00000230715	-0.59048	Down	0.0135086	0.0445283	AC018638.2	7	128652841	128653243	+	403	processed_pseudogene	novel pseudogene
ENSG00000171150	-0.194293	Down	0.0134891	0.0444733	SOCS5	2	46698952	46780245	+	7598	protein_coding	suppressor of cytokine signaling 5 [Source:HGNC Symbol;Acc:HGNC:16852]
ENSG00000047315	-0.133631	Down	0.0134835	0.0444642	POLR2B	4	56977722	57031168	+	5901	protein_coding	RNA polymerase II subunit B [Source:HGNC Symbol;Acc:HGNC:9188]
ENSG00000078618	0.126921	Up	0.0134682	0.0444228	NRDC	1	51789191	51878937	-	6773	protein_coding	nardilysin convertase [Source:HGNC Symbol;Acc:HGNC:7995]
ENSG00000119509	0.344415	Up	0.0134524	0.04438	INVS	9	100099256	100301000	+	5943	protein_coding	inversin [Source:HGNC Symbol;Acc:HGNC:17870]
ENSG00000151632	-0.674451	Down	0.013447	0.0443715	AKR1C2	10	4987400	5018031	-	6461	protein_coding	aldo-keto reductase family 1 member C2 [Source:HGNC Symbol;Acc:HGNC:385]
ENSG00000165060	0.482763	Up	0.0134214	0.0442962	FXN	9	69035259	69120427	+	9606	protein_coding	frataxin [Source:HGNC Symbol;Acc:HGNC:3951]
ENSG00000149289	-0.28926	Down	0.0134184	0.0442955	ZC3H12C	11	110093361	110171841	+	9719	protein_coding	zinc finger CCCH-type containing 12C [Source:HGNC Symbol;Acc:HGNC:29362]
ENSG00000140943	-0.132501	Down	0.0133807	0.0441802	MBTPS1	16	84053761	84116906	-	10238	protein_coding	membrane bound transcription factor peptidase, site 1 [Source:HGNC Symbol;Acc:HGNC:15456]
ENSG00000273382	-1.50342	Down	0.0133487	0.044084	AL356488.3	1	109087971	109090858	-	2888	antisense	novel transcript, antisense to TMEM167B
ENSG00000084636	-0.627395	Down	0.0132981	0.0439259	COL16A1	1	31652247	31704319	-	9269	protein_coding	collagen type XVI alpha 1 chain [Source:HGNC Symbol;Acc:HGNC:2193]
ENSG00000141568	0.128548	Up	0.0132577	0.0438014	FOXK2	17	82519713	82644662	+	9991	protein_coding	forkhead box K2 [Source:HGNC Symbol;Acc:HGNC:6036]
ENSG00000188033	-1.01001	Down	0.0132313	0.0437311	ZNF490	19	12577961	12640098	-	4921	protein_coding	zinc finger protein 490 [Source:HGNC Symbol;Acc:HGNC:23705]
ENSG00000135048	-0.158593	Down	0.0132333	0.0437311	CEMIP2	9	71683366	71816690	-	9625	protein_coding	cell migration inducing hyaluronidase 2 [Source:HGNC Symbol;Acc:HGNC:11869]
ENSG00000079277	0.196109	Up	0.0132336	0.0437311	MKNK1	1	46557408	46616843	-	8070	protein_coding	MAP kinase interacting serine/threonine kinase 1 [Source:HGNC Symbol;Acc:HGNC:7110]
ENSG00000113916	-0.243656	Down	0.0132016	0.0436526	BCL6	3	187721377	187745727	-	5938	protein_coding	B cell CLL/lymphoma 6 [Source:HGNC Symbol;Acc:HGNC:1001]
ENSG00000120708	-0.534175	Down	0.0131737	0.0435695	TGFBI	5	136028895	136063818	+	7810	protein_coding	transforming growth factor beta induced [Source:HGNC Symbol;Acc:HGNC:11771]
ENSG00000126215	0.296472	Up	0.013167	0.0435564	XRCC3	14	103697609	103715504	-	7507	protein_coding	X-ray repair cross complementing 3 [Source:HGNC Symbol;Acc:HGNC:12830]
ENSG00000102265	0.171793	Up	0.013142	0.0434827	TIMP1	X	47582313	47586789	+	1541	protein_coding	TIMP metallopeptidase inhibitor 1 [Source:HGNC Symbol;Acc:HGNC:11820]
ENSG00000153936	-0.189075	Down	0.0131323	0.0434598	HS2ST1	1	86914648	87109998	+	7429	protein_coding	heparan sulfate 2-O-sulfotransferase 1 [Source:HGNC Symbol;Acc:HGNC:5193]
ENSG00000251129	-0.41948	Down	0.0130972	0.0433526	LINC02506	4	31997397	32155406	+	734	lincRNA	long intergenic non-protein coding RNA 2506 [Source:HGNC Symbol;Acc:HGNC:53495]
ENSG00000227081	0.398461	Up	0.0130915	0.043343	AC005912.1	12	3211663	3211917	-	255	processed_pseudogene	ribosomal protein S27 (RPS27) pseudogene
ENSG00000104518	-0.191782	Down	0.013086	0.0433338	GSDMD	8	143553207	143563062	+	5116	protein_coding	gasdermin D [Source:HGNC Symbol;Acc:HGNC:25697]
ENSG00000134153	0.161911	Up	0.0130842	0.0433338	EMC7	15	34084017	34101948	-	1538	protein_coding	ER membrane protein complex subunit 7 [Source:HGNC Symbol;Acc:HGNC:24301]
ENSG00000136141	0.264899	Up	0.013086	0.0433338	LRCH1	13	46553168	46753040	+	7307	protein_coding	leucine rich repeats and calponin homology domain containing 1 [Source:HGNC Symbol;Acc:HGNC:20309]
ENSG00000131941	0.177622	Up	0.0130704	0.0433092	RHPN2	19	32978593	33064888	-	4804	protein_coding	rhophilin Rho GTPase binding protein 2 [Source:HGNC Symbol;Acc:HGNC:19974]
ENSG00000185015	-0.379296	Down	0.0130622	0.0432912	CA13	8	85220587	85284073	+	5528	protein_coding	carbonic anhydrase 13 [Source:HGNC Symbol;Acc:HGNC:14914]
ENSG00000021574	-0.294701	Down	0.0130313	0.0431979	SPAST	2	32063547	32157637	+	9490	protein_coding	spastin [Source:HGNC Symbol;Acc:HGNC:11233]
ENSG00000114209	0.210887	Up	0.0130193	0.0431669	PDCD10	3	167683298	167734939	-	3275	protein_coding	programmed cell death 10 [Source:HGNC Symbol;Acc:HGNC:8761]
ENSG00000137842	0.24682	Up	0.0130049	0.0431283	TMEM62	15	43123279	43185146	+	4810	protein_coding	transmembrane protein 62 [Source:HGNC Symbol;Acc:HGNC:26269]
ENSG00000115464	-0.196059	Down	0.0129949	0.0431041	USP34	2	61187463	61470769	-	18125	protein_coding	ubiquitin specific peptidase 34 [Source:HGNC Symbol;Acc:HGNC:20066]
ENSG00000136527	0.118225	Up	0.0129927	0.0431041	TRA2B	3	185915906	185938136	-	11769	protein_coding	transformer 2 beta homolog [Source:HGNC Symbol;Acc:HGNC:10781]
ENSG00000110881	-0.401154	Down	0.0129586	0.0430019	ASIC1	12	50057548	50083611	+	5745	protein_coding	acid sensing ion channel subunit 1 [Source:HGNC Symbol;Acc:HGNC:100]
ENSG00000280138	-1.01468	Down	0.0129204	0.0428838	AC027290.2	12	122870059	122888720	-	18662	TEC	novel transcript
ENSG00000123472	0.186604	Up	0.0129112	0.0428623	ATPAF1	1	46632737	46673867	-	5677	protein_coding	ATP synthase mitochondrial F1 complex assembly factor 1 [Source:HGNC Symbol;Acc:HGNC:18803]
ENSG00000158301	0.257794	Up	0.0129035	0.0428458	GPRASP2	X	102712176	102717733	+	3975	protein_coding	G protein-coupled receptor associated sorting protein 2 [Source:HGNC Symbol;Acc:HGNC:25169]
ENSG00000203797	-1.38214	Down	0.0128642	0.0427242	DDO	6	110391771	110415562	-	2130	protein_coding	D-aspartate oxidase [Source:HGNC Symbol;Acc:HGNC:2727]
ENSG00000152926	-0.39818	Down	0.0128223	0.042594	ZNF117	7	64971776	65006684	-	10691	protein_coding	zinc finger protein 117 [Source:HGNC Symbol;Acc:HGNC:12897]
ENSG00000265817	-1.50427	Down	0.0128087	0.0425577	FSBP	8	94372170	94436952	-	3597	protein_coding	fibrinogen silencer binding protein [Source:HGNC Symbol;Acc:HGNC:43653]
ENSG00000163516	0.286265	Up	0.0127906	0.0425065	ANKZF1	2	219229757	219236669	+	6119	protein_coding	ankyrin repeat and zinc finger domain containing 1 [Source:HGNC Symbol;Acc:HGNC:25527]
ENSG00000285410	-0.537267	Down	0.0127367	0.0423365	GABPB1-IT1	15	50348936	50354861	-	5926	sense_intronic	GABPB1 intronic transcript [Source:HGNC Symbol;Acc:HGNC:25469]
ENSG00000169032	0.177236	Up	0.0127367	0.0423365	MAP2K1	15	66386817	66492312	+	3759	protein_coding	mitogen-activated protein kinase kinase 1 [Source:HGNC Symbol;Acc:HGNC:6840]
ENSG00000276045	0.207629	Up	0.0127343	0.0423365	ORAI1	12	121626550	121642677	+	2262	protein_coding	ORAI calcium release-activated calcium modulator 1 [Source:HGNC Symbol;Acc:HGNC:25896]
ENSG00000127129	-1.26174	Down	0.0127168	0.0422969	EDN2	1	41478775	41484673	-	1639	protein_coding	endothelin 2 [Source:HGNC Symbol;Acc:HGNC:3177]
ENSG00000143442	-0.179489	Down	0.0126925	0.0422249	POGZ	1	151402724	151459465	-	10272	protein_coding	pogo transposable element derived with ZNF domain [Source:HGNC Symbol;Acc:HGNC:18801]
ENSG00000073331	-0.305411	Down	0.0126797	0.0421911	ALPK1	4	112285509	112442620	+	12325	protein_coding	alpha kinase 1 [Source:HGNC Symbol;Acc:HGNC:20917]
ENSG00000143816	0.780686	Up	0.0126748	0.0421837	WNT9A	1	227918656	227947898	-	3971	protein_coding	Wnt family member 9A [Source:HGNC Symbol;Acc:HGNC:12778]
ENSG00000152601	0.171696	Up	0.012658	0.0421365	MBNL1	3	152243828	152465780	+	9989	protein_coding	muscleblind like splicing regulator 1 [Source:HGNC Symbol;Acc:HGNC:6923]
ENSG00000198225	0.404884	Up	0.0126316	0.0420577	FKBP1C	6	63211446	63213024	+	1579	protein_coding	FK506 binding protein 1C [Source:HGNC Symbol;Acc:HGNC:21376]
ENSG00000244187	0.344963	Up	0.0126246	0.042043	TMEM141	9	136791355	136793257	+	1443	protein_coding	transmembrane protein 141 [Source:HGNC Symbol;Acc:HGNC:28211]
ENSG00000138385	-0.161356	Down	0.0126189	0.0420331	SSB	2	169791933	169812064	+	5113	protein_coding	Sjogren syndrome antigen B [Source:HGNC Symbol;Acc:HGNC:11316]
ENSG00000005249	0.268898	Up	0.0126042	0.0419929	PRKAR2B	7	107044649	107161811	+	4318	protein_coding	protein kinase cAMP-dependent type II regulatory subunit beta [Source:HGNC Symbol;Acc:HGNC:9392]
ENSG00000172006	-0.526431	Down	0.0125947	0.0419699	ZNF554	19	2819874	2835773	+	4685	protein_coding	zinc finger protein 554 [Source:HGNC Symbol;Acc:HGNC:26629]
ENSG00000155850	-0.229766	Down	0.0125851	0.0419469	SLC26A2	5	149960737	149993455	+	8606	protein_coding	solute carrier family 26 member 2 [Source:HGNC Symbol;Acc:HGNC:10994]
ENSG00000150433	0.306078	Up	0.0125745	0.0419202	TMEM218	11	125096545	125111763	-	5424	protein_coding	transmembrane protein 218 [Source:HGNC Symbol;Acc:HGNC:27344]
ENSG00000197774	0.315179	Up	0.0125675	0.0419057	EME2	16	1773207	1781708	+	6909	protein_coding	essential meiotic structure-specific endonuclease subunit 2 [Source:HGNC Symbol;Acc:HGNC:27289]
ENSG00000260916	-0.335189	Down	0.0125495	0.0418547	CCPG1	15	55340032	55408510	-	8790	protein_coding	cell cycle progression 1 [Source:HGNC Symbol;Acc:HGNC:24227]
ENSG00000125485	0.298898	Up	0.0125321	0.0418054	DDX31	9	132592997	132670401	-	5546	protein_coding	DEAD-box helicase 31 [Source:HGNC Symbol;Acc:HGNC:16715]
ENSG00000100376	0.306325	Up	0.0125202	0.0417743	FAM118A	22	45308968	45341955	+	6512	protein_coding	family with sequence similarity 118 member A [Source:HGNC Symbol;Acc:HGNC:1313]
ENSG00000100504	-0.166161	Down	0.0125028	0.0417251	PYGL	14	50857891	50944736	-	4798	protein_coding	glycogen phosphorylase L [Source:HGNC Symbol;Acc:HGNC:9725]
ENSG00000163660	-0.213447	Down	0.0124983	0.0417188	CCNL1	3	157146508	157160760	-	8729	protein_coding	cyclin L1 [Source:HGNC Symbol;Acc:HGNC:20569]
ENSG00000214967	-1.94495	Down	0.012474	0.0416467	NPIPA7	16	16379055	16393954	+	1401	protein_coding	nuclear pore complex interacting protein family member A7 [Source:HGNC Symbol;Acc:HGNC:41982]
ENSG00000092051	-1.8614	Down	0.0124453	0.0415595	JPH4	14	23568035	23578800	-	5307	protein_coding	junctophilin 4 [Source:HGNC Symbol;Acc:HGNC:20156]
ENSG00000135441	0.431518	Up	0.0124395	0.0415489	BLOC1S1	12	55716037	55720087	+	1656	protein_coding	biogenesis of lysosomal organelles complex 1 subunit 1 [Source:HGNC Symbol;Acc:HGNC:4200]
ENSG00000140961	-0.325399	Down	0.0123937	0.0414047	OSGIN1	16	83948282	83966332	+	3460	protein_coding	oxidative stress induced growth inhibitor 1 [Source:HGNC Symbol;Acc:HGNC:30093]
ENSG00000182831	-0.159402	Down	0.0123907	0.0414035	C16orf72	16	9091648	9121640	+	15875	protein_coding	chromosome 16 open reading frame 72 [Source:HGNC Symbol;Acc:HGNC:30103]
ENSG00000099800	0.149918	Up	0.0123467	0.0412652	TIMM13	19	2425624	2427894	-	1973	protein_coding	translocase of inner mitochondrial membrane 13 [Source:HGNC Symbol;Acc:HGNC:11816]
ENSG00000136870	-0.344952	Down	0.0123434	0.0412627	ZNF189	9	101398873	101410660	+	3433	protein_coding	zinc finger protein 189 [Source:HGNC Symbol;Acc:HGNC:12980]
ENSG00000168936	-0.188985	Down	0.0123045	0.0411426	TMEM129	4	1715952	1721358	-	3442	protein_coding	transmembrane protein 129 [Source:HGNC Symbol;Acc:HGNC:25137]
ENSG00000113716	0.139868	Up	0.0123049	0.0411426	HMGXB3	5	150000046	150053142	+	6263	protein_coding	HMG-box containing 3 [Source:HGNC Symbol;Acc:HGNC:28982]
ENSG00000090432	0.203473	Up	0.0123036	0.0411426	MUL1	1	20499448	20508161	-	2438	protein_coding	mitochondrial E3 ubiquitin protein ligase 1 [Source:HGNC Symbol;Acc:HGNC:25762]
ENSG00000173933	-0.391056	Down	0.0122694	0.0410499	RBM4	11	66638617	66668374	+	6589	protein_coding	RNA binding motif protein 4 [Source:HGNC Symbol;Acc:HGNC:9901]
ENSG00000160087	0.169067	Up	0.0122279	0.0409197	UBE2J2	1	1253909	1273885	-	4712	protein_coding	ubiquitin conjugating enzyme E2 J2 [Source:HGNC Symbol;Acc:HGNC:19268]
ENSG00000197756	0.129557	Up	0.0122081	0.0408623	RPL37A	2	216498189	216579180	+	6841	protein_coding	ribosomal protein L37a [Source:HGNC Symbol;Acc:HGNC:10348]
ENSG00000143486	0.184508	Up	0.0122066	0.0408623	EIF2D	1	206571292	206612463	-	8064	protein_coding	eukaryotic translation initiation factor 2D [Source:HGNC Symbol;Acc:HGNC:6583]
ENSG00000134247	-0.136245	Down	0.0122012	0.0408562	PTGFRN	1	116910057	116990358	+	6352	protein_coding	prostaglandin F2 receptor inhibitor [Source:HGNC Symbol;Acc:HGNC:9601]
ENSG00000113532	-0.363099	Down	0.012191	0.040836	ST8SIA4	5	100806935	100903266	-	7794	protein_coding	ST8 alpha-N-acetyl-neuraminide alpha-2,8-sialyltransferase 4 [Source:HGNC Symbol;Acc:HGNC:10871]
ENSG00000065243	-0.175264	Down	0.0121925	0.040836	PKN2	1	88684222	88836255	+	6897	protein_coding	protein kinase N2 [Source:HGNC Symbol;Acc:HGNC:9406]
ENSG00000183397	0.531126	Up	0.0121521	0.0407177	C19orf71	19	3539154	3544030	+	674	protein_coding	chromosome 19 open reading frame 71 [Source:HGNC Symbol;Acc:HGNC:34496]
ENSG00000165416	0.192467	Up	0.0121314	0.0406604	SUGT1	13	52652709	52700909	+	15102	protein_coding	SGT1 homolog, MIS12 kinetochore complex assembly cochaperone [Source:HGNC Symbol;Acc:HGNC:16987]
ENSG00000165757	0.736202	Up	0.0121324	0.0406604	JCAD	10	30012800	30115494	-	9515	protein_coding	junctional cadherin 5 associated [Source:HGNC Symbol;Acc:HGNC:29283]
ENSG00000107796	-0.667182	Down	0.012119	0.0406326	ACTA2	10	88935074	88991339	-	2976	protein_coding	actin, alpha 2, smooth muscle, aorta [Source:HGNC Symbol;Acc:HGNC:130]
ENSG00000141002	-0.159516	Down	0.0121119	0.0406173	TCF25	16	89873570	89913627	+	7967	protein_coding	transcription factor 25 [Source:HGNC Symbol;Acc:HGNC:29181]
ENSG00000010818	-0.277827	Down	0.0120943	0.0405669	HIVEP2	6	142751467	142956698	-	10682	protein_coding	human immunodeficiency virus type I enhancer binding protein 2 [Source:HGNC Symbol;Acc:HGNC:4921]
ENSG00000227946	-0.723351	Down	0.0120785	0.0405225	AC007383.2	2	206084605	206086564	+	1034	lincRNA	novel transcript
ENSG00000257704	-0.342285	Down	0.0120753	0.0405204	INAFM1	19	47274453	47275707	+	1255	protein_coding	InaF motif containing 1 [Source:HGNC Symbol;Acc:HGNC:27406]
ENSG00000160917	0.180518	Up	0.0120696	0.0405099	CPSF4	7	99438922	99457371	+	4250	protein_coding	cleavage and polyadenylation specific factor 4 [Source:HGNC Symbol;Acc:HGNC:2327]
ENSG00000107949	0.20518	Up	0.0120505	0.0404545	BCCIP	10	125823546	125853695	+	4498	protein_coding	BRCA2 and CDKN1A interacting protein [Source:HGNC Symbol;Acc:HGNC:978]
ENSG00000163975	0.273783	Up	0.0119964	0.0402814	MELTF	3	196988621	197029816	-	8393	protein_coding	melanotransferrin [Source:HGNC Symbol;Acc:HGNC:7037]
ENSG00000068650	-0.266775	Down	0.0119575	0.040159	ATP11A	13	112690329	112887168	+	13733	protein_coding	ATPase phospholipid transporting 11A [Source:HGNC Symbol;Acc:HGNC:13552]
ENSG00000179119	-0.242538	Down	0.0119544	0.0401574	SPTY2D1	11	18606401	18634791	-	6005	protein_coding	SPT2 chromatin protein domain containing 1 [Source:HGNC Symbol;Acc:HGNC:26818]
ENSG00000104490	-1.44631	Down	0.0119458	0.040151	NCALD	8	101686543	102124907	-	8042	protein_coding	neurocalcin delta [Source:HGNC Symbol;Acc:HGNC:7655]
ENSG00000172534	-0.188245	Down	0.0119486	0.040151	HCFC1	X	153947553	153971807	-	9004	protein_coding	host cell factor C1 [Source:HGNC Symbol;Acc:HGNC:4839]
ENSG00000065150	0.160035	Up	0.0119474	0.040151	IPO5	13	97953658	98024297	+	9671	protein_coding	importin 5 [Source:HGNC Symbol;Acc:HGNC:6402]
ENSG00000124570	0.187898	Up	0.01195	0.040151	SERPINB6	6	2948159	2972165	-	13201	protein_coding	serpin family B member 6 [Source:HGNC Symbol;Acc:HGNC:8950]
ENSG00000066557	-0.262734	Down	0.0119365	0.0401398	LRRC40	1	70144805	70205620	-	2884	protein_coding	leucine rich repeat containing 40 [Source:HGNC Symbol;Acc:HGNC:26004]
ENSG00000165124	-2.0371	Down	0.0119163	0.0400801	SVEP1	9	110365251	110579880	-	14190	protein_coding	sushi, von Willebrand factor type A, EGF and pentraxin domain containing 1 [Source:HGNC Symbol;Acc:HGNC:15985]
ENSG00000176845	0.311214	Up	0.0118936	0.0400126	METRNL	17	83079691	83095119	+	2626	protein_coding	meteorin like, glial cell differentiation regulator [Source:HGNC Symbol;Acc:HGNC:27584]
ENSG00000240972	-0.925762	Down	0.0118894	0.0400067	MIF	22	23894004	23895227	+	1109	protein_coding	macrophage migration inhibitory factor [Source:HGNC Symbol;Acc:HGNC:7097]
ENSG00000151090	0.391433	Up	0.0118829	0.0399932	THRB	3	24117153	24495756	-	10968	protein_coding	thyroid hormone receptor beta [Source:HGNC Symbol;Acc:HGNC:11799]
ENSG00000182118	0.452906	Up	0.011878	0.0399854	FAM89A	1	231018958	231040246	-	2394	protein_coding	family with sequence similarity 89 member A [Source:HGNC Symbol;Acc:HGNC:25057]
ENSG00000124942	0.162059	Up	0.0118703	0.039968	AHNAK	11	62433542	62556235	-	19465	protein_coding	AHNAK nucleoprotein [Source:HGNC Symbol;Acc:HGNC:347]
ENSG00000197782	-0.401295	Down	0.0118608	0.0399444	ZNF780A	19	40069152	40090938	-	7972	protein_coding	zinc finger protein 780A [Source:HGNC Symbol;Acc:HGNC:27603]
ENSG00000110851	0.204051	Up	0.0118587	0.0399444	PRDM4	12	107732866	107761272	-	4777	protein_coding	PR/SET domain 4 [Source:HGNC Symbol;Acc:HGNC:9348]
ENSG00000196730	-0.914635	Down	0.0118363	0.0398789	DAPK1	9	87497228	87708633	+	8907	protein_coding	death associated protein kinase 1 [Source:HGNC Symbol;Acc:HGNC:2674]
ENSG00000215041	0.226011	Up	0.0118269	0.0398558	NEURL4	17	7315628	7329393	-	6170	protein_coding	neuralized E3 ubiquitin protein ligase 4 [Source:HGNC Symbol;Acc:HGNC:34410]
ENSG00000178802	-0.271383	Down	0.0118106	0.0398093	MPI	15	74890005	74902219	+	9090	protein_coding	mannose phosphate isomerase [Source:HGNC Symbol;Acc:HGNC:7216]
ENSG00000120992	-0.192525	Down	0.0118106	0.0398093	LYPLA1	8	54046367	54102017	-	4694	protein_coding	lysophospholipase I [Source:HGNC Symbol;Acc:HGNC:6737]
ENSG00000204574	0.116795	Up	0.0118	0.0397903	ABCF1	6	30571376	30597179	+	4523	protein_coding	ATP binding cassette subfamily F member 1 [Source:HGNC Symbol;Acc:HGNC:70]
ENSG00000131584	0.208955	Up	0.0117675	0.0396892	ACAP3	1	1292376	1309609	-	8809	protein_coding	ArfGAP with coiled-coil, ankyrin repeat and PH domains 3 [Source:HGNC Symbol;Acc:HGNC:16754]
ENSG00000146109	0.213175	Up	0.0117657	0.0396892	ABT1	6	26596952	26600744	+	2949	protein_coding	activator of basal transcription 1 [Source:HGNC Symbol;Acc:HGNC:17369]
ENSG00000176340	0.191671	Up	0.0117314	0.0395843	COX8A	11	63974607	63976543	+	507	protein_coding	cytochrome c oxidase subunit 8A [Source:HGNC Symbol;Acc:HGNC:2294]
ENSG00000111707	-0.213844	Down	0.0117185	0.0395495	SUDS3	12	118376380	118418031	+	5731	protein_coding	SDS3 homolog, SIN3A corepressor complex component [Source:HGNC Symbol;Acc:HGNC:29545]
ENSG00000102804	0.139735	Up	0.0117138	0.0395495	TSC22D1	13	44432143	44577147	-	8586	protein_coding	TSC22 domain family member 1 [Source:HGNC Symbol;Acc:HGNC:16826]
ENSG00000144524	0.196169	Up	0.0117179	0.0395495	COPS7B	2	231781671	231809254	+	6066	protein_coding	COP9 signalosome subunit 7B [Source:HGNC Symbol;Acc:HGNC:16760]
ENSG00000257167	0.422026	Up	0.0117051	0.0395294	TMPO-AS1	12	98512973	98516422	-	3357	antisense	TMPO antisense RNA 1 [Source:HGNC Symbol;Acc:HGNC:44158]
ENSG00000122068	-0.150416	Down	0.0116986	0.039516	FYTTD1	3	197737179	197787596	+	8025	protein_coding	forty-two-three domain containing 1 [Source:HGNC Symbol;Acc:HGNC:25407]
ENSG00000037042	-0.280551	Down	0.0116884	0.0394899	TUBG2	17	42659305	42667006	+	2772	protein_coding	tubulin gamma 2 [Source:HGNC Symbol;Acc:HGNC:12419]
ENSG00000279518	-1.74126	Down	0.011681	0.0394759	AC083843.3	8	134783694	134785879	-	2186	TEC	TEC
ENSG00000167700	0.207476	Up	0.0116818	0.0394759	MFSD3	8	144509074	144511213	+	1823	protein_coding	major facilitator superfamily domain containing 3 [Source:HGNC Symbol;Acc:HGNC:25157]
ENSG00000206344	-1.10512	Down	0.0116725	0.0394615	HCG27	6	31197760	31203968	+	2592	lincRNA	HLA complex group 27 [Source:HGNC Symbol;Acc:HGNC:27366]
ENSG00000196510	0.185241	Up	0.0116718	0.0394615	ANAPC7	12	110372900	110403730	-	6009	protein_coding	anaphase promoting complex subunit 7 [Source:HGNC Symbol;Acc:HGNC:17380]
ENSG00000197989	0.315983	Up	0.0116653	0.039454	SNHG12	1	28578538	28583132	-	4266	antisense	small nucleolar RNA host gene 12 [Source:HGNC Symbol;Acc:HGNC:30062]
ENSG00000218537	-0.788153	Down	0.0116499	0.0394103	MIF-AS1	22	23894426	23898930	-	1476	antisense	MIF antisense RNA 1 [Source:HGNC Symbol;Acc:HGNC:27669]
ENSG00000173456	0.179511	Up	0.0116439	0.0393984	RNF26	11	119334527	119337313	+	2787	protein_coding	ring finger protein 26 [Source:HGNC Symbol;Acc:HGNC:14646]
ENSG00000174516	0.321452	Up	0.0116398	0.0393929	PELI3	11	66466327	66477337	+	3926	protein_coding	pellino E3 ubiquitin protein ligase family member 3 [Source:HGNC Symbol;Acc:HGNC:30010]
ENSG00000139289	0.134285	Up	0.0116275	0.0393594	PHLDA1	12	76025447	76033932	-	8069	protein_coding	pleckstrin homology like domain family A member 1 [Source:HGNC Symbol;Acc:HGNC:8933]
ENSG00000068120	0.170357	Up	0.0116124	0.0393169	COASY	17	42561467	42566277	+	4032	protein_coding	Coenzyme A synthase [Source:HGNC Symbol;Acc:HGNC:29932]
ENSG00000170549	-0.292485	Down	0.0116091	0.0393142	IRX1	5	3596054	3601403	+	1858	protein_coding	iroquois homeobox 1 [Source:HGNC Symbol;Acc:HGNC:14358]
ENSG00000166407	-1.18114	Down	0.011603	0.0393017	LMO1	11	8224304	8268716	-	1690	protein_coding	LIM domain only 1 [Source:HGNC Symbol;Acc:HGNC:6641]
ENSG00000150779	0.210837	Up	0.0115834	0.0392439	TIMM8B	11	112084800	112086798	-	1166	protein_coding	translocase of inner mitochondrial membrane 8 homolog B [Source:HGNC Symbol;Acc:HGNC:11818]
ENSG00000070476	-0.255631	Down	0.0115506	0.0391409	ZXDC	3	126437601	126475919	-	7357	protein_coding	ZXD family zinc finger C [Source:HGNC Symbol;Acc:HGNC:28160]
ENSG00000126775	-0.300241	Down	0.0115265	0.0390677	ATG14	14	55366392	55411858	-	5052	protein_coding	autophagy related 14 [Source:HGNC Symbol;Acc:HGNC:19962]
ENSG00000232388	0.322641	Up	0.0115139	0.0390335	SMIM26	20	18567347	18569563	+	1098	protein_coding	small integral membrane protein 26 [Source:HGNC Symbol;Acc:HGNC:43430]
ENSG00000172831	-0.185343	Down	0.011498	0.0389878	CES2	16	66934444	66945096	+	5343	protein_coding	carboxylesterase 2 [Source:HGNC Symbol;Acc:HGNC:1864]
ENSG00000102241	-0.136556	Down	0.011493	0.0389792	HTATSF1	X	136497079	136512346	+	3136	protein_coding	HIV-1 Tat specific factor 1 [Source:HGNC Symbol;Acc:HGNC:5276]
ENSG00000268364	-1.92555	Down	0.0114848	0.0389599	SMC5-AS1	9	70193997	70258866	-	1818	antisense	SMC5 antisense RNA 1 (head to head) [Source:HGNC Symbol;Acc:HGNC:48718]
ENSG00000121390	-0.188777	Down	0.0114846	0.0389599	PSPC1	13	19674752	19783019	-	4817	protein_coding	paraspeckle component 1 [Source:HGNC Symbol;Acc:HGNC:20320]
ENSG00000134882	0.177929	Up	0.0114775	0.0389522	UBAC2	13	99200774	99386434	+	4603	protein_coding	UBA domain containing 2 [Source:HGNC Symbol;Acc:HGNC:20486]
ENSG00000102871	0.224526	Up	0.0114776	0.0389522	TRADD	16	67154180	67160298	-	2567	protein_coding	TNFRSF1A associated via death domain [Source:HGNC Symbol;Acc:HGNC:12030]
ENSG00000021645	-0.547219	Down	0.0114549	0.0388918	NRXN3	14	78170373	79868290	+	15535	protein_coding	neurexin 3 [Source:HGNC Symbol;Acc:HGNC:8010]
ENSG00000165392	-0.272338	Down	0.0114543	0.0388918	WRN	8	31033801	31173769	+	5634	protein_coding	Werner syndrome RecQ like helicase [Source:HGNC Symbol;Acc:HGNC:12791]
ENSG00000170471	-0.163315	Down	0.011448	0.038885	RALGAPB	20	38472816	38578861	+	12633	protein_coding	Ral GTPase activating protein non-catalytic beta subunit [Source:HGNC Symbol;Acc:HGNC:29221]
ENSG00000144792	-1.30586	Down	0.0114259	0.0388181	ZNF660	3	44578223	44599694	+	6513	protein_coding	zinc finger protein 660 [Source:HGNC Symbol;Acc:HGNC:26720]
ENSG00000066926	-0.251468	Down	0.011419	0.0388032	FECH	18	57548283	57586772	-	4473	protein_coding	ferrochelatase [Source:HGNC Symbol;Acc:HGNC:3647]
ENSG00000156140	-0.675144	Down	0.011415	0.0387978	ADAMTS3	4	72280969	72569386	-	7172	protein_coding	ADAM metallopeptidase with thrombospondin type 1 motif 3 [Source:HGNC Symbol;Acc:HGNC:219]
ENSG00000111669	0.144239	Up	0.0113986	0.0387504	TPI1	12	6867119	6870948	+	2700	protein_coding	triosephosphate isomerase 1 [Source:HGNC Symbol;Acc:HGNC:12009]
ENSG00000143228	0.182465	Up	0.0113942	0.0387437	NUF2	1	163266576	163355764	+	3362	protein_coding	NUF2, NDC80 kinetochore complex component [Source:HGNC Symbol;Acc:HGNC:14621]
ENSG00000066697	0.195258	Up	0.0113938	0.0387437	MSANTD3	9	100427156	100451711	+	3253	protein_coding	Myb/SANT DNA binding domain containing 3 [Source:HGNC Symbol;Acc:HGNC:23370]
ENSG00000105519	-0.161727	Down	0.0113673	0.0386689	CAPS	19	5911707	5915877	+	4097	protein_coding	calcyphosine [Source:HGNC Symbol;Acc:HGNC:1487]
ENSG00000143416	-2.26261	Down	0.0113581	0.0386459	SELENBP1	1	151364302	151372733	-	3504	protein_coding	selenium binding protein 1 [Source:HGNC Symbol;Acc:HGNC:10719]
ENSG00000173950	-0.186994	Down	0.0113474	0.0386177	XXYLT1	3	195068279	195271167	-	5409	protein_coding	xyloside xylosyltransferase 1 [Source:HGNC Symbol;Acc:HGNC:26639]
ENSG00000132563	-0.199779	Down	0.0112923	0.0384385	REEP2	5	138439017	138446969	+	3284	protein_coding	receptor accessory protein 2 [Source:HGNC Symbol;Acc:HGNC:17975]
ENSG00000160570	0.227879	Up	0.0112917	0.0384385	DEDD2	19	42198598	42220140	-	2631	protein_coding	death effector domain containing 2 [Source:HGNC Symbol;Acc:HGNC:24450]
ENSG00000204261	-1.15261	Down	0.0112845	0.0384284	PSMB8-AS1	6	32844086	32846495	+	1951	lincRNA	PSMB8 antisense RNA 1 (head to head) [Source:HGNC Symbol;Acc:HGNC:39758]
ENSG00000113811	0.270658	Up	0.0112717	0.0383931	SELENOK	3	53884410	53891988	-	2165	protein_coding	selenoprotein K [Source:HGNC Symbol;Acc:HGNC:30394]
ENSG00000259943	-0.721525	Down	0.0112648	0.0383777	AL050341.2	1	40256427	40257967	-	1541	antisense	novel transcript, antisense to ZMPSTE24
ENSG00000110841	-0.167501	Down	0.011249	0.0383405	PPFIBP1	12	27523431	27695564	+	11690	protein_coding	PPFIA binding protein 1 [Source:HGNC Symbol;Acc:HGNC:9249]
ENSG00000119689	0.154829	Up	0.0112514	0.0383405	DLST	14	74881891	74903745	+	4550	protein_coding	dihydrolipoamide S-succinyltransferase [Source:HGNC Symbol;Acc:HGNC:2911]
ENSG00000113396	-1.1015	Down	0.0112116	0.0382212	SLC27A6	5	128538013	129033642	+	3493	protein_coding	solute carrier family 27 member 6 [Source:HGNC Symbol;Acc:HGNC:11000]
ENSG00000100353	0.150105	Up	0.0111825	0.0381304	EIF3D	22	36510850	36529436	-	4070	protein_coding	eukaryotic translation initiation factor 3 subunit D [Source:HGNC Symbol;Acc:HGNC:3278]
ENSG00000188827	0.278377	Up	0.0111553	0.0380457	SLX4	16	3581181	3611598	-	8591	protein_coding	SLX4 structure-specific endonuclease subunit [Source:HGNC Symbol;Acc:HGNC:23845]
ENSG00000148842	-0.257044	Down	0.0111441	0.0380156	CNNM2	10	102918293	103090221	+	16324	protein_coding	cyclin and CBS domain divalent metal cation transport mediator 2 [Source:HGNC Symbol;Acc:HGNC:103]
ENSG00000165169	0.251153	Up	0.0111352	0.0379936	DYNLT3	X	37836757	37847637	-	3186	protein_coding	dynein light chain Tctex-type 3 [Source:HGNC Symbol;Acc:HGNC:11694]
ENSG00000140464	-0.230984	Down	0.0110785	0.0378082	PML	15	73994673	74047812	+	12657	protein_coding	promyelocytic leukemia [Source:HGNC Symbol;Acc:HGNC:9113]
ENSG00000165490	0.303912	Up	0.0110756	0.0378066	DDIAS	11	82899975	82958277	+	5339	protein_coding	DNA damage induced apoptosis suppressor [Source:HGNC Symbol;Acc:HGNC:26351]
ENSG00000206527	0.161199	Up	0.0110439	0.0377065	HACD2	3	123490820	123585185	-	5351	protein_coding	3-hydroxyacyl-CoA dehydratase 2 [Source:HGNC Symbol;Acc:HGNC:9640]
ENSG00000188404	-0.85621	Down	0.0110381	0.0376946	SELL	1	169690667	169711698	-	2725	protein_coding	selectin L [Source:HGNC Symbol;Acc:HGNC:10720]
ENSG00000204618	-0.701564	Down	0.0110164	0.0376286	RNF39	6	30070266	30075887	-	2206	protein_coding	ring finger protein 39 [Source:HGNC Symbol;Acc:HGNC:18064]
ENSG00000178502	-0.44361	Down	0.0110108	0.0376176	KLHL11	17	41853545	41865431	-	2383	protein_coding	kelch like family member 11 [Source:HGNC Symbol;Acc:HGNC:19008]
ENSG00000187953	-0.35851	Down	0.0109978	0.0375812	PMS2CL	7	6710128	6753862	+	3879	transcribed_unprocessed_pseudogene	PMS2 C-terminal like pseudogene [Source:HGNC Symbol;Acc:HGNC:30061]
ENSG00000269720	-1.7553	Down	0.0109867	0.0375515	CCDC194	19	17390509	17394158	-	1464	protein_coding	coiled-coil domain containing 194 [Source:HGNC Symbol;Acc:HGNC:53438]
ENSG00000105880	-0.728056	Down	0.0109763	0.03753	DLX5	7	97020392	97024950	-	1748	protein_coding	distal-less homeobox 5 [Source:HGNC Symbol;Acc:HGNC:2918]
ENSG00000130479	0.199381	Up	0.010978	0.03753	MAP1S	19	17719242	17734516	+	5040	protein_coding	microtubule associated protein 1S [Source:HGNC Symbol;Acc:HGNC:15715]
ENSG00000149357	0.184633	Up	0.0109525	0.0374587	LAMTOR1	11	72085895	72103387	-	2778	protein_coding	late endosomal/lysosomal adaptor, MAPK and MTOR activator 1 [Source:HGNC Symbol;Acc:HGNC:26068]
ENSG00000185825	0.12033	Up	0.0109322	0.0373975	BCAP31	X	153700492	153724746	-	3533	protein_coding	B cell receptor associated protein 31 [Source:HGNC Symbol;Acc:HGNC:16695]
ENSG00000140553	0.160919	Up	0.0108993	0.0372931	UNC45A	15	90930180	90954093	+	7498	protein_coding	unc-45 myosin chaperone A [Source:HGNC Symbol;Acc:HGNC:30594]
ENSG00000097033	-0.149143	Down	0.0108872	0.0372596	SH3GLB1	1	86704570	86748184	+	6881	protein_coding	SH3 domain containing GRB2 like, endophilin B1 [Source:HGNC Symbol;Acc:HGNC:10833]
ENSG00000124831	0.175309	Up	0.0108832	0.037254	LRRFIP1	2	237627576	237813682	+	11901	protein_coding	LRR binding FLII interacting protein 1 [Source:HGNC Symbol;Acc:HGNC:6702]
ENSG00000164187	-0.218947	Down	0.0108749	0.0372337	LMBRD2	5	36098412	36151961	-	8421	protein_coding	LMBR1 domain containing 2 [Source:HGNC Symbol;Acc:HGNC:25287]
ENSG00000090520	0.151408	Up	0.0108616	0.0371963	DNAJB11	3	186567403	186585800	+	5731	protein_coding	DnaJ heat shock protein family (Hsp40) member B11 [Source:HGNC Symbol;Acc:HGNC:14889]
ENSG00000233117	0.97575	Up	0.0108549	0.0371811	LINC00702	10	4201141	4243912	-	6785	lincRNA	long intergenic non-protein coding RNA 702 [Source:HGNC Symbol;Acc:HGNC:44676]
ENSG00000143106	0.153533	Up	0.0108444	0.0371532	PSMA5	1	109399031	109426427	-	5724	protein_coding	proteasome subunit alpha 5 [Source:HGNC Symbol;Acc:HGNC:9534]
ENSG00000137500	0.260479	Up	0.0108401	0.0371465	CCDC90B	11	83259097	83286407	-	6561	protein_coding	coiled-coil domain containing 90B [Source:HGNC Symbol;Acc:HGNC:28108]
ENSG00000157625	-0.275335	Down	0.0108356	0.0371393	TAB3	X	30827442	30975084	-	12711	protein_coding	TGF-beta activated kinase 1 (MAP3K7) binding protein 3 [Source:HGNC Symbol;Acc:HGNC:30681]
ENSG00000152669	0.352814	Up	0.0107832	0.0369675	CCNO	5	55231152	55233680	-	1809	protein_coding	cyclin O [Source:HGNC Symbol;Acc:HGNC:18576]
ENSG00000172575	0.897296	Up	0.010768	0.0369236	RASGRP1	15	38488103	38565575	-	6097	protein_coding	RAS guanyl releasing protein 1 [Source:HGNC Symbol;Acc:HGNC:9878]
ENSG00000180357	-0.198076	Down	0.0107655	0.0369228	ZNF609	15	64460742	64686068	+	12112	protein_coding	zinc finger protein 609 [Source:HGNC Symbol;Acc:HGNC:29003]
ENSG00000015133	-0.822054	Down	0.0106907	0.0366744	CCDC88C	14	91271323	91417844	-	12426	protein_coding	coiled-coil domain containing 88C [Source:HGNC Symbol;Acc:HGNC:19967]
ENSG00000144591	0.209096	Up	0.0106836	0.0366578	GMPPA	2	219498867	219506989	+	5332	protein_coding	GDP-mannose pyrophosphorylase A [Source:HGNC Symbol;Acc:HGNC:22923]
ENSG00000271474	-1.72838	Down	0.0106796	0.0366521	AC106881.1	4	95549129	95552457	+	3329	antisense	uncharacterized LOC105377335 [Source:NCBI gene;Acc:105377335]
ENSG00000149150	-1.12483	Down	0.0106747	0.0366431	SLC43A1	11	57484534	57515786	-	3532	protein_coding	solute carrier family 43 member 1 [Source:HGNC Symbol;Acc:HGNC:9225]
ENSG00000206561	-1.363	Down	0.0106339	0.0365109	COLQ	3	15450133	15521751	-	4175	protein_coding	collagen like tail subunit of asymmetric acetylcholinesterase [Source:HGNC Symbol;Acc:HGNC:2226]
ENSG00000135378	0.672176	Up	0.0106104	0.0364385	PRRG4	11	32829943	32858123	+	5530	protein_coding	proline rich and Gla domain 4 [Source:HGNC Symbol;Acc:HGNC:30799]
ENSG00000116761	-0.475309	Down	0.0104607	0.0359319	CTH	1	70411218	70439851	+	2414	protein_coding	cystathionine gamma-lyase [Source:HGNC Symbol;Acc:HGNC:2501]
ENSG00000234678	-1.05349	Down	0.0104525	0.0359118	ELF3-AS1	1	201995696	202010463	-	5569	antisense	ELF3 antisense RNA 1 [Source:HGNC Symbol;Acc:HGNC:40211]
ENSG00000077312	0.168319	Up	0.0104477	0.0359028	SNRPA	19	40750637	40765389	+	2361	protein_coding	small nuclear ribonucleoprotein polypeptide A [Source:HGNC Symbol;Acc:HGNC:11151]
ENSG00000134597	0.250372	Up	0.0104413	0.0358886	RBMX2	X	130401969	130413343	+	2491	protein_coding	RNA binding motif protein X-linked 2 [Source:HGNC Symbol;Acc:HGNC:24282]
ENSG00000279495	0.724077	Up	0.0103925	0.0357288	AL928654.4	14	105370418	105372918	+	2501	TEC	novel transcript
ENSG00000180917	0.250887	Up	0.0103858	0.0357135	CMTR2	16	71281389	71289715	-	7582	protein_coding	cap methyltransferase 2 [Source:HGNC Symbol;Acc:HGNC:25635]
ENSG00000158552	0.294587	Up	0.0103684	0.0356614	ZFAND2B	2	219195237	219209651	+	3396	protein_coding	zinc finger AN1-type containing 2B [Source:HGNC Symbol;Acc:HGNC:25206]
ENSG00000110435	-0.229507	Down	0.010356	0.0356295	PDHX	11	34915829	35020591	+	3760	protein_coding	pyruvate dehydrogenase complex component X [Source:HGNC Symbol;Acc:HGNC:21350]
ENSG00000113048	0.178577	Up	0.0103569	0.0356295	MRPS27	5	72219409	72320646	-	6511	protein_coding	mitochondrial ribosomal protein S27 [Source:HGNC Symbol;Acc:HGNC:14512]
ENSG00000168517	-0.769762	Down	0.0103248	0.0355385	HEXIM2	17	45160700	45170040	+	2038	protein_coding	hexamethylene bisacetamide inducible 2 [Source:HGNC Symbol;Acc:HGNC:28591]
ENSG00000116288	0.163238	Up	0.0103259	0.0355385	PARK7	1	7954291	7985505	+	2397	protein_coding	Parkinsonism associated deglycase [Source:HGNC Symbol;Acc:HGNC:16369]
ENSG00000160062	-0.579159	Down	0.0102394	0.0352558	ZBTB8A	1	32539427	32605939	+	7075	protein_coding	zinc finger and BTB domain containing 8A [Source:HGNC Symbol;Acc:HGNC:24172]
ENSG00000178947	-0.592987	Down	0.0102365	0.0352535	SMIM10L2A	X	135421943	135428074	+	5230	protein_coding	small integral membrane protein 10 like 2A [Source:HGNC Symbol;Acc:HGNC:34499]
ENSG00000227234	1.54012	Up	0.010228	0.0352319	SPANXB1	X	141002591	141003706	+	469	protein_coding	SPANX family member B1 [Source:HGNC Symbol;Acc:HGNC:14329]
ENSG00000136935	0.216651	Up	0.0102131	0.0351884	GOLGA1	9	124878357	124948492	-	6019	protein_coding	golgin A1 [Source:HGNC Symbol;Acc:HGNC:4424]
ENSG00000124214	-0.143174	Down	0.0101872	0.0351067	STAU1	20	49113339	49188367	-	4094	protein_coding	staufen double-stranded RNA binding protein 1 [Source:HGNC Symbol;Acc:HGNC:11370]
ENSG00000048828	0.120741	Up	0.010146	0.0349725	FAM120A	9	93451722	93566107	+	7204	protein_coding	family with sequence similarity 120A [Source:HGNC Symbol;Acc:HGNC:13247]
ENSG00000059588	0.215821	Up	0.0101362	0.034946	TARBP1	1	234391313	234479103	-	7743	protein_coding	TAR (HIV-1) RNA binding protein 1 [Source:HGNC Symbol;Acc:HGNC:11568]
ENSG00000213889	-0.931886	Down	0.0101339	0.034946	PPM1N	19	45488777	45502510	+	2571	protein_coding	protein phosphatase, Mg2+/Mn2+ dependent 1N (putative) [Source:HGNC Symbol;Acc:HGNC:26845]
ENSG00000115461	-0.191995	Down	0.0101295	0.0349383	IGFBP5	2	216672105	216695525	-	6442	protein_coding	insulin like growth factor binding protein 5 [Source:HGNC Symbol;Acc:HGNC:5474]
ENSG00000149929	0.301382	Up	0.0101295	0.0349383	HIRIP3	16	29992321	29996436	-	3931	protein_coding	HIRA interacting protein 3 [Source:HGNC Symbol;Acc:HGNC:4917]
ENSG00000080503	0.156265	Up	0.0101216	0.0349261	SMARCA2	9	1980290	2193624	+	18595	protein_coding	SWI/SNF related, matrix associated, actin dependent regulator of chromatin, subfamily a, member 2 [Source:HGNC Symbol;Acc:HGNC:11098]
ENSG00000140332	-0.228031	Down	0.0100943	0.0348395	TLE3	15	70047790	70098176	-	12634	protein_coding	transducin like enhancer of split 3 [Source:HGNC Symbol;Acc:HGNC:11839]
ENSG00000072201	-0.384207	Down	0.0100911	0.0348361	LNX1	4	53459301	53701405	-	5725	protein_coding	ligand of numb-protein X 1 [Source:HGNC Symbol;Acc:HGNC:6657]
ENSG00000131495	0.272029	Up	0.0100827	0.0348149	NDUFA2	5	140638740	140647785	-	1488	protein_coding	NADH:ubiquinone oxidoreductase subunit A2 [Source:HGNC Symbol;Acc:HGNC:7685]
ENSG00000161328	-1.16912	Down	0.010076	0.0347994	LRRC56	11	537527	554916	+	2769	protein_coding	leucine rich repeat containing 56 [Source:HGNC Symbol;Acc:HGNC:25430]
ENSG00000119574	0.252868	Up	0.0100724	0.0347945	ZBTB45	19	58513530	58538911	-	3418	protein_coding	zinc finger and BTB domain containing 45 [Source:HGNC Symbol;Acc:HGNC:23715]
ENSG00000262580	-1.16201	Down	0.0100547	0.0347409	AC087741.1	17	80200673	80205949	-	5122	antisense	novel transcript, antisense to CARD14
ENSG00000142173	0.160061	Up	0.0100462	0.0347192	COL6A2	21	46098097	46132849	+	5386	protein_coding	collagen type VI alpha 2 chain [Source:HGNC Symbol;Acc:HGNC:2212]
ENSG00000130066	-0.285977	Down	0.0100209	0.034639	SAT1	X	23783173	23786226	+	2498	protein_coding	spermidine/spermine N1-acetyltransferase 1 [Source:HGNC Symbol;Acc:HGNC:10540]
ENSG00000196544	0.391084	Up	0.0100144	0.0346241	BORCS6	17	8188333	8190907	-	2575	protein_coding	BLOC-1 related complex subunit 6 [Source:HGNC Symbol;Acc:HGNC:25939]
ENSG00000134318	-0.201563	Down	0.00999892	0.0345782	ROCK2	2	11179761	11348330	-	10145	protein_coding	Rho associated coiled-coil containing protein kinase 2 [Source:HGNC Symbol;Acc:HGNC:10252]
ENSG00000144730	-0.221415	Down	0.00998305	0.0345309	IL17RD	3	57089982	57170306	-	9561	protein_coding	interleukin 17 receptor D [Source:HGNC Symbol;Acc:HGNC:17616]
ENSG00000120802	-0.154266	Down	0.00997326	0.0345046	TMPO	12	98515512	98550379	+	8593	protein_coding	thymopoietin [Source:HGNC Symbol;Acc:HGNC:11875]
ENSG00000055070	0.140253	Up	0.00993149	0.0343676	SZRD1	1	16352575	16398145	+	4747	protein_coding	SUZ RNA binding domain containing 1 [Source:HGNC Symbol;Acc:HGNC:30232]
ENSG00000188725	-0.225097	Down	0.00989065	0.0342337	SMIM15	5	61157709	61162474	-	2889	protein_coding	small integral membrane protein 15 [Source:HGNC Symbol;Acc:HGNC:33861]
ENSG00000205609	-1.63606	Down	0.00988581	0.0342244	EIF3CL	16	28379579	28403879	-	3091	protein_coding	eukaryotic translation initiation factor 3 subunit C like [Source:HGNC Symbol;Acc:HGNC:26347]
ENSG00000133315	-0.395655	Down	0.00986504	0.03416	MACROD1	11	63998558	64166106	-	2089	protein_coding	MACRO domain containing 1 [Source:HGNC Symbol;Acc:HGNC:29598]
ENSG00000073921	0.17294	Up	0.00985935	0.0341522	PICALM	11	85957684	86069882	-	5833	protein_coding	phosphatidylinositol binding clathrin assembly protein [Source:HGNC Symbol;Acc:HGNC:15514]
ENSG00000134324	0.196426	Up	0.00986064	0.0341522	LPIN1	2	11677595	11827409	+	11861	protein_coding	lipin 1 [Source:HGNC Symbol;Acc:HGNC:13345]
ENSG00000213073	-0.673329	Down	0.00984801	0.0341234	AL353625.1	6	160093082	160096212	+	3131	transcribed_processed_pseudogene	calcineurin like EF-hand protein 1 pseudogene [Source:NCBI gene;Acc:729603]
ENSG00000108187	-0.566679	Down	0.00983329	0.0340799	PBLD	10	68282660	68333049	-	5172	protein_coding	phenazine biosynthesis like protein domain containing [Source:HGNC Symbol;Acc:HGNC:23301]
ENSG00000198040	-0.312502	Down	0.00982993	0.0340757	ZNF84	12	133037292	133063304	+	9520	protein_coding	zinc finger protein 84 [Source:HGNC Symbol;Acc:HGNC:13159]
ENSG00000112144	-0.200668	Down	0.00982188	0.0340552	ICK	6	53001279	53061802	-	6259	protein_coding	intestinal cell kinase [Source:HGNC Symbol;Acc:HGNC:21219]
ENSG00000120784	-0.308467	Down	0.00980069	0.0339965	ZFP30	19	37613749	37692337	-	7705	protein_coding	ZFP30 zinc finger protein [Source:HGNC Symbol;Acc:HGNC:29555]
ENSG00000173145	0.243814	Up	0.00980279	0.0339965	NOC3L	10	94333226	94362959	-	4464	protein_coding	NOC3 like DNA replication regulator [Source:HGNC Symbol;Acc:HGNC:24034]
ENSG00000010310	-0.909244	Down	0.00978506	0.0339541	GIPR	19	45668244	45683724	+	4736	protein_coding	gastric inhibitory polypeptide receptor [Source:HGNC Symbol;Acc:HGNC:4271]
ENSG00000134419	0.206904	Up	0.0097863	0.0339541	RPS15A	16	18781295	18790383	-	6679	protein_coding	ribosomal protein S15a [Source:HGNC Symbol;Acc:HGNC:10389]
ENSG00000103249	0.164821	Up	0.00973433	0.0337886	CLCN7	16	1444934	1475580	-	8119	protein_coding	chloride voltage-gated channel 7 [Source:HGNC Symbol;Acc:HGNC:2025]
ENSG00000087269	0.191061	Up	0.00971553	0.0337308	NOP14	4	2937933	2963385	-	3538	protein_coding	NOP14 nucleolar protein [Source:HGNC Symbol;Acc:HGNC:16821]
ENSG00000215421	-0.437	Down	0.00970085	0.0336872	ZNF407	18	74597870	75065671	+	12190	protein_coding	zinc finger protein 407 [Source:HGNC Symbol;Acc:HGNC:19904]
ENSG00000185920	-0.415432	Down	0.00969737	0.0336825	PTCH1	9	95442980	95517057	-	16591	protein_coding	patched 1 [Source:HGNC Symbol;Acc:HGNC:9585]
ENSG00000179163	-0.241065	Down	0.0096768	0.0336184	FUCA1	1	23845077	23868294	-	2047	protein_coding	alpha-L-fucosidase 1 [Source:HGNC Symbol;Acc:HGNC:4006]
ENSG00000119421	0.218265	Up	0.00966614	0.0335887	NDUFA8	9	122144058	122159819	-	844	protein_coding	NADH:ubiquinone oxidoreductase subunit A8 [Source:HGNC Symbol;Acc:HGNC:7692]
ENSG00000173757	-0.196153	Down	0.00963499	0.0334878	STAT5B	17	42199168	42276707	-	6447	protein_coding	signal transducer and activator of transcription 5B [Source:HGNC Symbol;Acc:HGNC:11367]
ENSG00000122884	-0.215084	Down	0.00963282	0.0334876	P4HA1	10	73007217	73096974	-	3093	protein_coding	prolyl 4-hydroxylase subunit alpha 1 [Source:HGNC Symbol;Acc:HGNC:8546]
ENSG00000159720	0.137947	Up	0.00962007	0.0334506	ATP6V0D1	16	67438014	67481237	-	8212	protein_coding	ATPase H+ transporting V0 subunit d1 [Source:HGNC Symbol;Acc:HGNC:13724]
ENSG00000197013	-0.624789	Down	0.0096049	0.0334052	ZNF429	19	21496682	21556270	+	5054	protein_coding	zinc finger protein 429 [Source:HGNC Symbol;Acc:HGNC:20817]
ENSG00000175854	0.32304	Up	0.00959405	0.0333748	SWI5	9	128275379	128288990	+	1649	protein_coding	SWI5 homologous recombination repair protein [Source:HGNC Symbol;Acc:HGNC:31412]
ENSG00000197142	-1.08676	Down	0.00957257	0.0333074	ACSL5	10	112374018	112428380	+	4236	protein_coding	acyl-CoA synthetase long chain family member 5 [Source:HGNC Symbol;Acc:HGNC:16526]
ENSG00000213533	0.763546	Up	0.00956629	0.0332929	STIMATE	3	52836219	52897596	-	5730	protein_coding	STIM activating enhancer [Source:HGNC Symbol;Acc:HGNC:30526]
ENSG00000147050	-0.324399	Down	0.00956402	0.0332923	KDM6A	X	44873177	45112602	+	7139	protein_coding	lysine demethylase 6A [Source:HGNC Symbol;Acc:HGNC:12637]
ENSG00000176371	-0.701051	Down	0.00952778	0.0331734	ZSCAN2	15	84600986	84627796	+	4878	protein_coding	zinc finger and SCAN domain containing 2 [Source:HGNC Symbol;Acc:HGNC:20994]
ENSG00000137752	-0.580154	Down	0.00952565	0.0331733	CASP1	11	105025443	105035250	-	3698	protein_coding	caspase 1 [Source:HGNC Symbol;Acc:HGNC:1499]
ENSG00000105364	0.191992	Up	0.00952327	0.0331723	MRPL4	19	10251901	10260045	+	4070	protein_coding	mitochondrial ribosomal protein L4 [Source:HGNC Symbol;Acc:HGNC:14276]
ENSG00000160867	-0.821408	Down	0.00952114	0.0331722	FGFR4	5	177086886	177098144	+	4829	protein_coding	fibroblast growth factor receptor 4 [Source:HGNC Symbol;Acc:HGNC:3691]
ENSG00000131094	-0.249661	Down	0.00951575	0.0331607	C1QL1	17	44959693	44968071	-	1295	protein_coding	complement C1q like 1 [Source:HGNC Symbol;Acc:HGNC:24182]
ENSG00000155090	-0.23641	Down	0.0094894	0.0330811	KLF10	8	102648779	102655902	-	4003	protein_coding	Kruppel like factor 10 [Source:HGNC Symbol;Acc:HGNC:11810]
ENSG00000162521	-0.138455	Down	0.00949081	0.0330811	RBBP4	1	32651142	32686211	+	9470	protein_coding	RB binding protein 4, chromatin remodeling factor [Source:HGNC Symbol;Acc:HGNC:9887]
ENSG00000196724	-0.739742	Down	0.00947668	0.0330506	ZNF418	19	57921884	57935393	-	4501	protein_coding	zinc finger protein 418 [Source:HGNC Symbol;Acc:HGNC:20647]
ENSG00000125246	-0.735886	Down	0.00947791	0.0330506	CLYBL	13	99606669	99897134	+	7227	protein_coding	citrate lyase beta like [Source:HGNC Symbol;Acc:HGNC:18355]
ENSG00000013619	0.314043	Up	0.00947432	0.0330506	MAMLD1	X	150361422	150514178	+	5958	protein_coding	mastermind like domain containing 1 [Source:HGNC Symbol;Acc:HGNC:2568]
ENSG00000108349	-0.143316	Down	0.00943584	0.0329257	CASC3	17	40140318	40172183	+	6380	protein_coding	CASC3, exon junction complex subunit [Source:HGNC Symbol;Acc:HGNC:17040]
ENSG00000012232	0.137441	Up	0.00943172	0.0329186	EXTL3	8	28600469	28755599	+	13220	protein_coding	exostosin like glycosyltransferase 3 [Source:HGNC Symbol;Acc:HGNC:3518]
ENSG00000244405	0.202184	Up	0.00942268	0.0328942	ETV5	3	186046308	186110318	-	5802	protein_coding	ETS variant 5 [Source:HGNC Symbol;Acc:HGNC:3494]
ENSG00000226067	0.450177	Up	0.00940617	0.0328439	LINC00623	1	120913275	121009291	+	2075	lincRNA	long intergenic non-protein coding RNA 623 [Source:HGNC Symbol;Acc:HGNC:44252]
ENSG00000121957	0.198001	Up	0.00938009	0.03276	GPSM2	1	108875350	108934545	+	9130	protein_coding	G protein signaling modulator 2 [Source:HGNC Symbol;Acc:HGNC:29501]
ENSG00000155275	0.414915	Up	0.00937632	0.0327541	TRMT44	4	8436140	8493531	+	7724	protein_coding	tRNA methyltransferase 44 homolog [Source:HGNC Symbol;Acc:HGNC:26653]
ENSG00000275216	-0.496339	Down	0.00937337	0.032751	AL161431.1	13	109269634	109278512	+	5087	lincRNA	novel transcript
ENSG00000176542	-0.368858	Down	0.00936954	0.0327448	USF3	3	113648385	113696646	-	13738	protein_coding	upstream transcription factor family member 3 [Source:HGNC Symbol;Acc:HGNC:30494]
ENSG00000105204	-0.327876	Down	0.00936083	0.0327216	DYRK1B	19	39825350	39834201	-	3192	protein_coding	dual specificity tyrosine phosphorylation regulated kinase 1B [Source:HGNC Symbol;Acc:HGNC:3092]
ENSG00000141012	0.205584	Up	0.00931804	0.0325792	GALNS	16	88813734	88856970	-	8402	protein_coding	galactosamine (N-acetyl)-6-sulfatase [Source:HGNC Symbol;Acc:HGNC:4122]
ENSG00000162729	-0.257061	Down	0.00930652	0.0325461	IGSF8	1	160091340	160098943	-	2592	protein_coding	immunoglobulin superfamily member 8 [Source:HGNC Symbol;Acc:HGNC:17813]
ENSG00000082458	0.273139	Up	0.00930359	0.0325431	DLG3	X	70444861	70505490	+	7844	protein_coding	discs large MAGUK scaffold protein 3 [Source:HGNC Symbol;Acc:HGNC:2902]
ENSG00000215271	0.418568	Up	0.0092894	0.0325006	HOMEZ	14	23272422	23299447	-	5534	protein_coding	homeobox and leucine zipper encoding [Source:HGNC Symbol;Acc:HGNC:20164]
ENSG00000234444	-0.334305	Down	0.00927767	0.0324667	ZNF736	7	64307459	64354860	+	9409	protein_coding	zinc finger protein 736 [Source:HGNC Symbol;Acc:HGNC:32467]
ENSG00000136856	0.309321	Up	0.00926851	0.0324418	SLC2A8	9	127397138	127408424	+	3928	protein_coding	solute carrier family 2 member 8 [Source:HGNC Symbol;Acc:HGNC:13812]
ENSG00000214331	-0.56798	Down	0.00925494	0.0324015	AC009053.1	16	74332402	74368240	-	3828	transcribed_unprocessed_pseudogene	pyruvate dehydrogenase phosphatase regulatory subunit pseudogene [Source:NCBI gene;Acc:283922]
ENSG00000197728	0.145303	Up	0.00924089	0.0323653	RPS26	12	56041351	56044697	+	2053	protein_coding	ribosomal protein S26 [Source:HGNC Symbol;Acc:HGNC:10414]
ENSG00000162591	0.232122	Up	0.00924256	0.0323653	MEGF6	1	3489920	3611495	-	7039	protein_coding	multiple EGF like domains 6 [Source:HGNC Symbol;Acc:HGNC:3232]
ENSG00000129351	-0.12475	Down	0.00922683	0.0323245	ILF3	19	10654261	10692417	+	11022	protein_coding	interleukin enhancer binding factor 3 [Source:HGNC Symbol;Acc:HGNC:6038]
ENSG00000136854	0.207798	Up	0.00922343	0.0323198	STXBP1	9	127579370	127696027	+	9373	protein_coding	syntaxin binding protein 1 [Source:HGNC Symbol;Acc:HGNC:11444]
ENSG00000107897	-0.2186	Down	0.00920463	0.032261	ACBD5	10	27195214	27242130	-	4371	protein_coding	acyl-CoA binding domain containing 5 [Source:HGNC Symbol;Acc:HGNC:23338]
ENSG00000117362	0.150159	Up	0.00916946	0.0321448	APH1A	1	150265399	150269580	-	3473	protein_coding	aph-1 homolog A, gamma-secretase subunit [Source:HGNC Symbol;Acc:HGNC:29509]
ENSG00000239697	0.263259	Up	0.00916874	0.0321448	TNFSF12	17	7548891	7557890	+	1879	protein_coding	TNF superfamily member 12 [Source:HGNC Symbol;Acc:HGNC:11927]
ENSG00000122008	-0.277922	Down	0.0091625	0.0321347	POLK	5	75511756	75601144	+	9105	protein_coding	DNA polymerase kappa [Source:HGNC Symbol;Acc:HGNC:9183]
ENSG00000063438	-0.40881	Down	0.00916022	0.0321338	AHRR	5	304176	438291	+	7678	protein_coding	aryl-hydrocarbon receptor repressor [Source:HGNC Symbol;Acc:HGNC:346]
ENSG00000111816	-1.09405	Down	0.00912896	0.0320312	FRK	6	115931149	116060758	-	13230	protein_coding	fyn related Src family tyrosine kinase [Source:HGNC Symbol;Acc:HGNC:3955]
ENSG00000113845	0.201971	Up	0.00911904	0.0320035	TIMMDC1	3	119498532	119525090	+	2730	protein_coding	translocase of inner mitochondrial membrane domain containing 1 [Source:HGNC Symbol;Acc:HGNC:1321]
ENSG00000242485	0.179552	Up	0.00910935	0.0319766	MRPL20	1	1401908	1407313	-	2788	protein_coding	mitochondrial ribosomal protein L20 [Source:HGNC Symbol;Acc:HGNC:14478]
ENSG00000221988	0.359613	Up	0.00910419	0.0319655	PPT2	6	32153441	32163680	+	2940	protein_coding	palmitoyl-protein thioesterase 2 [Source:HGNC Symbol;Acc:HGNC:9326]
ENSG00000189410	0.751626	Up	0.00908324	0.0318991	SH2D5	1	20719732	20732837	-	4423	protein_coding	SH2 domain containing 5 [Source:HGNC Symbol;Acc:HGNC:28819]
ENSG00000071242	-0.443435	Down	0.00906087	0.0318328	RPS6KA2	6	166409364	166906451	-	8243	protein_coding	ribosomal protein S6 kinase A2 [Source:HGNC Symbol;Acc:HGNC:10431]
ENSG00000198736	0.225828	Up	0.00906236	0.0318328	MSRB1	16	1938210	1943326	-	2157	protein_coding	methionine sulfoxide reductase B1 [Source:HGNC Symbol;Acc:HGNC:14133]
ENSG00000235363	1.37797	Up	0.00903072	0.0317357	SNRPGP10	1	205351247	205351471	+	225	processed_pseudogene	small nuclear ribonucleoprotein polypeptide G pseudogene 10 [Source:HGNC Symbol;Acc:HGNC:39329]
ENSG00000146918	0.137658	Up	0.00902591	0.0317259	NCAPG2	7	158631311	158704829	-	6988	protein_coding	non-SMC condensin II complex subunit G2 [Source:HGNC Symbol;Acc:HGNC:21904]
ENSG00000198561	-0.131947	Down	0.00902252	0.031721	CTNND1	11	57753243	57819546	+	8798	protein_coding	catenin delta 1 [Source:HGNC Symbol;Acc:HGNC:2515]
ENSG00000101439	0.178189	Up	0.0090192	0.0317164	CST3	20	23626706	23638473	-	3695	protein_coding	cystatin C [Source:HGNC Symbol;Acc:HGNC:2475]
ENSG00000143258	0.260531	Up	0.00896662	0.0315385	USP21	1	161159450	161165723	+	3764	protein_coding	ubiquitin specific peptidase 21 [Source:HGNC Symbol;Acc:HGNC:12620]
ENSG00000279821	1.36743	Up	0.00892016	0.031382	AC145098.2	5	177476631	177479656	-	3026	TEC	TEC
ENSG00000159479	0.215197	Up	0.00891743	0.0313794	MED8	1	43383917	43389808	-	2704	protein_coding	mediator complex subunit 8 [Source:HGNC Symbol;Acc:HGNC:19971]
ENSG00000115241	0.124264	Up	0.00891241	0.0313687	PPM1G	2	27381194	27409687	-	4092	protein_coding	protein phosphatase, Mg2+/Mn2+ dependent 1G [Source:HGNC Symbol;Acc:HGNC:9278]
ENSG00000104983	0.413669	Up	0.00889756	0.0313234	CCDC61	19	45995461	46021318	+	2588	protein_coding	coiled-coil domain containing 61 [Source:HGNC Symbol;Acc:HGNC:33629]
ENSG00000109445	-0.256837	Down	0.00888292	0.0312788	ZNF330	4	141220887	141234697	+	2536	protein_coding	zinc finger protein 330 [Source:HGNC Symbol;Acc:HGNC:15462]
ENSG00000167881	0.14082	Up	0.00886222	0.0312128	SRP68	17	76038775	76072653	-	7641	protein_coding	signal recognition particle 68 [Source:HGNC Symbol;Acc:HGNC:11302]
ENSG00000135185	0.303549	Up	0.00885785	0.0312044	TMEM243	7	87196160	87220587	-	3271	protein_coding	transmembrane protein 243 [Source:HGNC Symbol;Acc:HGNC:21707]
ENSG00000260260	0.542854	Up	0.00884724	0.0311739	SNHG19	16	2154797	2155358	-	342	lincRNA	small nucleolar RNA host gene 19 [Source:HGNC Symbol;Acc:HGNC:49574]
ENSG00000216866	0.5449	Up	0.00883164	0.0311259	RPS2P55	X	40934982	40935864	-	883	processed_pseudogene	ribosomal protein S2 pseudogene 55 [Source:HGNC Symbol;Acc:HGNC:36140]
ENSG00000131446	0.139216	Up	0.00882683	0.0311159	MGAT1	5	180784782	180815652	-	11576	protein_coding	mannosyl (alpha-1,3-)-glycoprotein beta-1,2-N-acetylglucosaminyltransferase [Source:HGNC Symbol;Acc:HGNC:7044]
ENSG00000145494	0.17917	Up	0.00882267	0.0311081	NDUFS6	5	1801400	1816605	+	1451	protein_coding	NADH:ubiquinone oxidoreductase subunit S6 [Source:HGNC Symbol;Acc:HGNC:7713]
ENSG00000134901	-0.313348	Down	0.00880241	0.0310436	KDELC1	13	102784281	102799007	-	2367	protein_coding	KDEL motif containing 1 [Source:HGNC Symbol;Acc:HGNC:19350]
ENSG00000103319	-0.183119	Down	0.00879406	0.031021	EEF2K	16	22206282	22288732	+	8020	protein_coding	eukaryotic elongation factor 2 kinase [Source:HGNC Symbol;Acc:HGNC:24615]
ENSG00000112167	0.323058	Up	0.00876548	0.0309271	SAYSD1	6	39104064	39115189	-	2925	protein_coding	SAYSVFN motif domain containing 1 [Source:HGNC Symbol;Acc:HGNC:21025]
ENSG00000156599	0.163666	Up	0.00876072	0.0309204	ZDHHC5	11	57667747	57701187	+	5429	protein_coding	zinc finger DHHC-type containing 5 [Source:HGNC Symbol;Acc:HGNC:18472]
ENSG00000120699	0.252341	Up	0.00876163	0.0309204	EXOSC8	13	36998816	37009613	+	3630	protein_coding	exosome component 8 [Source:HGNC Symbol;Acc:HGNC:17035]
ENSG00000120071	-0.20573	Down	0.00869582	0.0307019	KANSL1	17	46029916	46225389	-	23829	protein_coding	KAT8 regulatory NSL complex subunit 1 [Source:HGNC Symbol;Acc:HGNC:24565]
ENSG00000180628	-0.193109	Down	0.00867587	0.0306382	PCGF5	10	91163012	91284331	+	8306	protein_coding	polycomb group ring finger 5 [Source:HGNC Symbol;Acc:HGNC:28264]
ENSG00000121871	-1.29263	Down	0.00867087	0.0306274	SLITRK3	3	165186720	165197109	-	4892	protein_coding	SLIT and NTRK like family member 3 [Source:HGNC Symbol;Acc:HGNC:23501]
ENSG00000001167	0.159182	Up	0.00866498	0.0306134	NFYA	6	41072945	41099976	+	3811	protein_coding	nuclear transcription factor Y subunit alpha [Source:HGNC Symbol;Acc:HGNC:7804]
ENSG00000125633	0.218651	Up	0.00865674	0.0305911	CCDC93	2	117915478	118014133	-	8065	protein_coding	coiled-coil domain containing 93 [Source:HGNC Symbol;Acc:HGNC:25611]
ENSG00000130758	0.247379	Up	0.00864408	0.0305532	MAP3K10	19	40191744	40215575	+	4566	protein_coding	mitogen-activated protein kinase kinase kinase 10 [Source:HGNC Symbol;Acc:HGNC:6849]
ENSG00000106605	0.228139	Up	0.0086387	0.030541	BLVRA	7	43758680	43807342	+	1821	protein_coding	biliverdin reductase A [Source:HGNC Symbol;Acc:HGNC:1062]
ENSG00000103932	0.235684	Up	0.00862214	0.0304893	RPAP1	15	41517176	41544269	-	7046	protein_coding	RNA polymerase II associated protein 1 [Source:HGNC Symbol;Acc:HGNC:24567]
ENSG00000006695	0.301582	Up	0.00858807	0.0303756	COX10	17	14069496	14208677	+	3172	protein_coding	cytochrome c oxidase assembly factor heme A:farnesyltransferase COX10 [Source:HGNC Symbol;Acc:HGNC:2260]
ENSG00000198668	0.124994	Up	0.00858351	0.0303662	CALM1	14	90396502	90408261	+	7705	protein_coding	calmodulin 1 [Source:HGNC Symbol;Acc:HGNC:1442]
ENSG00000160190	-0.436852	Down	0.00857034	0.0303264	SLC37A1	21	42496008	42581440	+	6814	protein_coding	solute carrier family 37 member 1 [Source:HGNC Symbol;Acc:HGNC:11024]
ENSG00000105997	-1.58807	Down	0.00856047	0.0302983	HOXA3	7	27106184	27152581	-	4306	protein_coding	homeobox A3 [Source:HGNC Symbol;Acc:HGNC:5104]
ENSG00000153815	-0.26401	Down	0.0085537	0.0302811	CMIP	16	81445170	81711762	+	12715	protein_coding	c-Maf inducing protein [Source:HGNC Symbol;Acc:HGNC:24319]
ENSG00000230551	-0.40747	Down	0.00854612	0.0302661	AC021078.1	5	149494314	149504670	-	8636	processed_transcript	novel transcript
ENSG00000106443	-0.208154	Down	0.00854757	0.0302661	PHF14	7	10973336	11169630	+	14051	protein_coding	PHD finger protein 14 [Source:HGNC Symbol;Acc:HGNC:22203]
ENSG00000223705	0.386459	Up	0.00853753	0.0302441	NSUN5P1	7	75410322	75416787	+	4822	transcribed_unprocessed_pseudogene	NOP2/Sun RNA methyltransferase family member 5 pseudogene 1 [Source:HGNC Symbol;Acc:HGNC:19146]
ENSG00000076984	0.201744	Up	0.00851517	0.0301716	MAP2K7	19	7903843	7914478	+	5145	protein_coding	mitogen-activated protein kinase kinase 7 [Source:HGNC Symbol;Acc:HGNC:6847]
ENSG00000135299	-0.640437	Down	0.00851303	0.0301708	ANKRD6	6	89433170	89633834	+	8329	protein_coding	ankyrin repeat domain 6 [Source:HGNC Symbol;Acc:HGNC:17280]
ENSG00000264885	-0.617478	Down	0.00851024	0.0301677	AC026271.3	17	18667629	18669461	-	1833	sense_intronic	novel transcript
ENSG00000079134	0.235887	Up	0.0085092	0.0301677	THOC1	18	214520	268050	-	8102	protein_coding	THO complex 1 [Source:HGNC Symbol;Acc:HGNC:19070]
ENSG00000162631	0.276478	Up	0.00848889	0.0301054	NTNG1	1	107140007	107483458	+	9138	protein_coding	netrin G1 [Source:HGNC Symbol;Acc:HGNC:23319]
ENSG00000151465	0.163452	Up	0.00847799	0.0300735	CDC123	10	12195965	12250589	+	2404	protein_coding	cell division cycle 123 [Source:HGNC Symbol;Acc:HGNC:16827]
ENSG00000224934	-1.47334	Down	0.00846804	0.030045	AL391684.1	10	99430919	99461743	+	6898	bidirectional_promoter_lncRNA	novel transcript
ENSG00000146587	-0.283672	Down	0.00846426	0.0300383	RBAK	7	5045821	5069488	+	6960	protein_coding	RB associated KRAB zinc finger [Source:HGNC Symbol;Acc:HGNC:17680]
ENSG00000079482	0.258946	Up	0.00842021	0.0298886	OPHN1	X	68042344	68433913	-	8224	protein_coding	oligophrenin 1 [Source:HGNC Symbol;Acc:HGNC:8148]
ENSG00000109436	-0.216345	Down	0.00839752	0.0298148	TBC1D9	4	140620765	140756120	-	5603	protein_coding	TBC1 domain family member 9 [Source:HGNC Symbol;Acc:HGNC:21710]
ENSG00000197302	-0.483149	Down	0.00838199	0.0297663	ZNF720	16	31713229	31794869	+	9816	protein_coding	zinc finger protein 720 [Source:HGNC Symbol;Acc:HGNC:26987]
ENSG00000066044	0.142103	Up	0.00837156	0.0297359	ELAVL1	19	7958579	8005659	-	6956	protein_coding	ELAV like RNA binding protein 1 [Source:HGNC Symbol;Acc:HGNC:3312]
ENSG00000068305	0.235651	Up	0.00836599	0.0297228	MEF2A	15	99565417	99716466	+	6925	protein_coding	myocyte enhancer factor 2A [Source:HGNC Symbol;Acc:HGNC:6993]
ENSG00000051382	0.20881	Up	0.0083616	0.0297139	PIK3CB	3	138652699	138834938	-	7850	protein_coding	phosphatidylinositol-4,5-bisphosphate 3-kinase catalytic subunit beta [Source:HGNC Symbol;Acc:HGNC:8976]
ENSG00000172071	0.328356	Up	0.00835868	0.0297102	EIF2AK3	2	88556741	88627576	-	5434	protein_coding	eukaryotic translation initiation factor 2 alpha kinase 3 [Source:HGNC Symbol;Acc:HGNC:3255]
ENSG00000215252	-0.381395	Down	0.00832836	0.029614	GOLGA8B	15	34525207	34588503	-	7670	protein_coding	golgin A8 family member B [Source:HGNC Symbol;Acc:HGNC:31973]
ENSG00000155506	0.151314	Up	0.00832975	0.029614	LARP1	5	154712902	154817607	+	8492	protein_coding	La ribonucleoprotein domain family member 1 [Source:HGNC Symbol;Acc:HGNC:29531]
ENSG00000198799	-0.298112	Down	0.00831828	0.0295865	LRIG2	1	113073209	113132260	+	12456	protein_coding	leucine rich repeats and immunoglobulin like domains 2 [Source:HGNC Symbol;Acc:HGNC:20889]
ENSG00000136492	-0.261116	Down	0.00831613	0.0295855	BRIP1	17	61681266	61863521	-	7991	protein_coding	BRCA1 interacting protein C-terminal helicase 1 [Source:HGNC Symbol;Acc:HGNC:20473]
ENSG00000106714	-0.528024	Down	0.0083102	0.0295728	CNTNAP3	9	39072767	39288315	-	9521	protein_coding	contactin associated protein like 3 [Source:HGNC Symbol;Acc:HGNC:13834]
ENSG00000114331	-0.171522	Down	0.00831069	0.0295728	ACAP2	3	195274736	195443078	-	11139	protein_coding	ArfGAP with coiled-coil, ankyrin repeat and PH domains 2 [Source:HGNC Symbol;Acc:HGNC:16469]
ENSG00000100983	0.166817	Up	0.00826745	0.0294321	GSS	20	34928433	34956027	-	6174	protein_coding	glutathione synthetase [Source:HGNC Symbol;Acc:HGNC:4624]
ENSG00000214113	0.29118	Up	0.00826409	0.0294268	LYRM4	6	5102593	5260939	-	9443	protein_coding	LYR motif containing 4 [Source:HGNC Symbol;Acc:HGNC:21365]
ENSG00000092758	-0.87283	Down	0.00824543	0.0293669	COL9A3	20	62816244	62841159	+	4841	protein_coding	collagen type IX alpha 3 chain [Source:HGNC Symbol;Acc:HGNC:2219]
ENSG00000157911	0.255537	Up	0.00823681	0.0293428	PEX10	1	2403964	2413797	-	3789	protein_coding	peroxisomal biogenesis factor 10 [Source:HGNC Symbol;Acc:HGNC:8851]
ENSG00000164466	0.138992	Up	0.0082277	0.0293169	SFXN1	5	175477062	175529742	+	7572	protein_coding	sideroflexin 1 [Source:HGNC Symbol;Acc:HGNC:16085]
ENSG00000257681	2.09746	Up	0.00822194	0.029303	AC025265.1	12	103746315	103768858	-	1063	antisense	novel transcript, antisense to STAB2
ENSG00000125898	0.409271	Up	0.00818032	0.0291613	FAM110A	20	833715	857463	+	2722	protein_coding	family with sequence similarity 110 member A [Source:HGNC Symbol;Acc:HGNC:16188]
ENSG00000184787	-0.172737	Down	0.00817043	0.0291326	UBE2G2	21	44768580	44802019	-	7388	protein_coding	ubiquitin conjugating enzyme E2 G2 [Source:HGNC Symbol;Acc:HGNC:12483]
ENSG00000119326	0.222968	Up	0.00816506	0.02912	CTNNAL1	9	108942569	109013529	-	3131	protein_coding	catenin alpha like 1 [Source:HGNC Symbol;Acc:HGNC:2512]
ENSG00000210082	-0.490598	Down	0.00815901	0.0291049	MT-RNR2	MT	1671	3229	+	1559	Mt_rRNA	mitochondrially encoded 16S RNA [Source:HGNC Symbol;Acc:HGNC:7471]
ENSG00000121039	-0.352053	Down	0.00815607	0.029101	RDH10	8	73294612	73325281	+	5321	protein_coding	retinol dehydrogenase 10 [Source:HGNC Symbol;Acc:HGNC:19975]
ENSG00000135093	-0.375438	Down	0.00813717	0.0290401	USP30	12	109023089	109088026	+	5135	protein_coding	ubiquitin specific peptidase 30 [Source:HGNC Symbol;Acc:HGNC:20065]
ENSG00000117616	0.239398	Up	0.00811722	0.0289755	RSRP1	1	25242237	25338213	-	6804	protein_coding	arginine and serine rich protein 1 [Source:HGNC Symbol;Acc:HGNC:25234]
ENSG00000126524	0.183887	Up	0.00811325	0.0289714	SBDS	7	66987677	66995601	-	1732	protein_coding	SBDS, ribosome maturation factor [Source:HGNC Symbol;Acc:HGNC:19440]
ENSG00000117543	0.27794	Up	0.00811426	0.0289714	DPH5	1	100989623	101026088	-	2970	protein_coding	diphthamide biosynthesis 5 [Source:HGNC Symbol;Acc:HGNC:24270]
ENSG00000187118	0.275668	Up	0.00810914	0.0289662	CMC1	3	28241584	28325142	+	10533	protein_coding	C-X9-C motif containing 1 [Source:HGNC Symbol;Acc:HGNC:28783]
ENSG00000163719	0.17877	Up	0.00809962	0.0289387	MTMR14	3	9649433	9702393	+	6019	protein_coding	myotubularin related protein 14 [Source:HGNC Symbol;Acc:HGNC:26190]
ENSG00000167283	0.313827	Up	0.0080876	0.0289023	ATP5MG	11	118401154	118431496	+	3382	protein_coding	ATP synthase membrane subunit g [Source:HGNC Symbol;Acc:HGNC:14247]
ENSG00000105792	-1.07645	Down	0.00806409	0.0288247	CFAP69	7	90245174	90311063	+	9139	protein_coding	cilia and flagella associated protein 69 [Source:HGNC Symbol;Acc:HGNC:26107]
ENSG00000099795	0.182743	Up	0.00805948	0.0288148	NDUFB7	19	14566078	14572062	-	531	protein_coding	NADH:ubiquinone oxidoreductase subunit B7 [Source:HGNC Symbol;Acc:HGNC:7702]
ENSG00000198894	-0.331874	Down	0.00804911	0.0287842	CIPC	14	77098097	77117287	+	5300	protein_coding	CLOCK interacting pacemaker [Source:HGNC Symbol;Acc:HGNC:20365]
ENSG00000183763	0.336233	Up	0.00803799	0.0287509	TRAIP	3	49828599	49856574	-	3263	protein_coding	TRAF interacting protein [Source:HGNC Symbol;Acc:HGNC:30764]
ENSG00000130150	-0.296974	Down	0.00801407	0.0286718	MOSPD2	X	14873441	14922327	+	5656	protein_coding	motile sperm domain containing 2 [Source:HGNC Symbol;Acc:HGNC:28381]
ENSG00000160410	0.152847	Up	0.00801286	0.0286718	SHKBP1	19	40576851	40591399	+	3936	protein_coding	SH3KBP1 binding protein 1 [Source:HGNC Symbol;Acc:HGNC:19214]
ENSG00000134049	0.433283	Up	0.00799762	0.0286259	IER3IP1	18	47152834	47176374	-	4243	protein_coding	immediate early response 3 interacting protein 1 [Source:HGNC Symbol;Acc:HGNC:18550]
ENSG00000198791	0.167846	Up	0.007984	0.0285836	CNOT7	8	17224964	17246878	-	10943	protein_coding	CCR4-NOT transcription complex subunit 7 [Source:HGNC Symbol;Acc:HGNC:14101]
ENSG00000245573	-1.13027	Down	0.00797382	0.0285536	BDNF-AS	11	27506838	27698174	+	3726	antisense	BDNF antisense RNA [Source:HGNC Symbol;Acc:HGNC:20608]
ENSG00000197044	-0.656131	Down	0.00796546	0.0285301	ZNF441	19	11767000	11784078	+	4748	protein_coding	zinc finger protein 441 [Source:HGNC Symbol;Acc:HGNC:20875]
ENSG00000106635	0.166068	Up	0.00795	0.0284812	BCL7B	7	73536356	73558002	-	3542	protein_coding	BCL tumor suppressor 7B [Source:HGNC Symbol;Acc:HGNC:1005]
ENSG00000171914	0.283158	Up	0.00794739	0.0284783	TLN2	15	62390526	62844631	+	16209	protein_coding	talin 2 [Source:HGNC Symbol;Acc:HGNC:15447]
ENSG00000159147	0.234117	Up	0.00794215	0.028466	DONSON	21	33559542	33588708	-	3513	protein_coding	downstream neighbor of SON [Source:HGNC Symbol;Acc:HGNC:2993]
ENSG00000197620	0.299552	Up	0.0079394	0.0284626	CXorf40A	X	149540355	149550510	+	4104	protein_coding	chromosome X open reading frame 40A [Source:HGNC Symbol;Acc:HGNC:28089]
ENSG00000100592	-0.403323	Down	0.00793729	0.0284614	DAAM1	14	59188646	59371405	+	10712	protein_coding	dishevelled associated activator of morphogenesis 1 [Source:HGNC Symbol;Acc:HGNC:18142]
ENSG00000114770	-0.215764	Down	0.00792	0.0284058	ABCC5	3	183919934	184018015	-	11441	protein_coding	ATP binding cassette subfamily C member 5 [Source:HGNC Symbol;Acc:HGNC:56]
ENSG00000114120	-0.218067	Down	0.00791431	0.0283919	SLC25A36	3	140941830	140980961	+	10305	protein_coding	solute carrier family 25 member 36 [Source:HGNC Symbol;Acc:HGNC:25554]
ENSG00000197381	0.315117	Up	0.00791187	0.0283896	ADARB1	21	45073853	45226560	+	10049	protein_coding	adenosine deaminase, RNA specific B1 [Source:HGNC Symbol;Acc:HGNC:226]
ENSG00000158373	-1.12531	Down	0.00789304	0.0283284	HIST1H2BD	6	26158146	26171349	+	871	protein_coding	histone cluster 1 H2B family member d [Source:HGNC Symbol;Acc:HGNC:4747]
ENSG00000105856	-0.264691	Down	0.00787082	0.0282597	HBP1	7	107168961	107202529	+	6351	protein_coding	HMG-box transcription factor 1 [Source:HGNC Symbol;Acc:HGNC:23200]
ENSG00000157077	0.281246	Up	0.00787	0.0282597	ZFYVE9	1	52142094	52346686	+	5809	protein_coding	zinc finger FYVE-type containing 9 [Source:HGNC Symbol;Acc:HGNC:6775]
ENSG00000120158	0.304459	Up	0.00787213	0.0282597	RCL1	9	4792869	4885917	+	4215	protein_coding	RNA terminal phosphate cyclase like 1 [Source:HGNC Symbol;Acc:HGNC:17687]
ENSG00000198857	1.63065	Up	0.00785377	0.028213	HSD3BP5	1	119601340	119609250	+	1132	transcribed_unprocessed_pseudogene	hydroxy-delta-5-steroid dehydrogenase, 3 beta, pseudogene 5 [Source:HGNC Symbol;Acc:HGNC:5223]
ENSG00000166226	0.139609	Up	0.00784166	0.0281759	CCT2	12	69585334	69601570	+	4322	protein_coding	chaperonin containing TCP1 subunit 2 [Source:HGNC Symbol;Acc:HGNC:1615]
ENSG00000155304	-0.182	Down	0.00782711	0.02813	HSPA13	21	14371115	14383484	-	4194	protein_coding	heat shock protein family A (Hsp70) member 13 [Source:HGNC Symbol;Acc:HGNC:11375]
ENSG00000130522	0.138486	Up	0.00780978	0.0280741	JUND	19	18279760	18281622	-	1863	protein_coding	JunD proto-oncogene, AP-1 transcription factor subunit [Source:HGNC Symbol;Acc:HGNC:6206]
ENSG00000132329	-1.57266	Down	0.00780368	0.0280585	RAMP1	2	237858893	237912114	+	1234	protein_coding	receptor activity modifying protein 1 [Source:HGNC Symbol;Acc:HGNC:9843]
ENSG00000154678	0.163287	Up	0.0078031	0.0280585	PDE1C	7	31751179	32299329	-	13821	protein_coding	phosphodiesterase 1C [Source:HGNC Symbol;Acc:HGNC:8776]
ENSG00000132612	0.184908	Up	0.00779238	0.0280306	VPS4A	16	69311356	69326939	+	5670	protein_coding	vacuolar protein sorting 4 homolog A [Source:HGNC Symbol;Acc:HGNC:13488]
ENSG00000186472	-0.55556	Down	0.00778831	0.0280224	PCLO	7	82754013	83162930	-	22873	protein_coding	piccolo presynaptic cytomatrix protein [Source:HGNC Symbol;Acc:HGNC:13406]
ENSG00000065970	-0.266832	Down	0.00778039	0.0280002	FOXJ2	12	8032703	8055503	+	6296	protein_coding	forkhead box J2 [Source:HGNC Symbol;Acc:HGNC:24818]
ENSG00000122970	-0.341728	Down	0.00776502	0.0279512	IFT81	12	110124335	110218797	+	7005	protein_coding	intraflagellar transport 81 [Source:HGNC Symbol;Acc:HGNC:14313]
ENSG00000159692	0.145381	Up	0.00775986	0.027939	CTBP1	4	1211448	1249953	-	8361	protein_coding	C-terminal binding protein 1 [Source:HGNC Symbol;Acc:HGNC:2494]
ENSG00000142556	-0.346378	Down	0.00775352	0.0279225	ZNF614	19	52012765	52030240	-	5813	protein_coding	zinc finger protein 614 [Source:HGNC Symbol;Acc:HGNC:24722]
ENSG00000048162	0.2374	Up	0.00775103	0.0279199	NOP16	5	176383938	176388975	-	2862	protein_coding	NOP16 nucleolar protein [Source:HGNC Symbol;Acc:HGNC:26934]
ENSG00000130826	0.165098	Up	0.00774856	0.0279174	DKC1	X	154762742	154777689	+	4203	protein_coding	dyskerin pseudouridine synthase 1 [Source:HGNC Symbol;Acc:HGNC:2890]
ENSG00000131848	-0.637988	Down	0.0077392	0.02789	ZSCAN5A	19	56219670	56368383	-	8039	protein_coding	zinc finger and SCAN domain containing 5A [Source:HGNC Symbol;Acc:HGNC:23710]
ENSG00000160714	0.15937	Up	0.00773619	0.0278855	UBE2Q1	1	154548577	154559028	-	4161	protein_coding	ubiquitin conjugating enzyme E2 Q1 [Source:HGNC Symbol;Acc:HGNC:15698]
ENSG00000231806	-1.18399	Down	0.00771548	0.0278172	PCAT7	9	94555054	94603990	+	5904	antisense	prostate cancer associated transcript 7 [Source:HGNC Symbol;Acc:HGNC:48824]
ENSG00000244694	-2.29078	Down	0.00769029	0.0277327	PTCHD4	6	47878028	48068689	-	5177	protein_coding	patched domain containing 4 [Source:HGNC Symbol;Acc:HGNC:21345]
ENSG00000154309	-0.315451	Down	0.00768449	0.0277244	DISP1	1	222872271	223005995	+	5382	protein_coding	dispatched RND transporter family member 1 [Source:HGNC Symbol;Acc:HGNC:19711]
ENSG00000167699	0.183985	Up	0.00768624	0.0277244	GLOD4	17	757097	783390	-	5603	protein_coding	glyoxalase domain containing 4 [Source:HGNC Symbol;Acc:HGNC:14111]
ENSG00000182606	-0.214396	Down	0.00766472	0.0276593	TRAK1	3	42013802	42225889	+	10992	protein_coding	trafficking kinesin protein 1 [Source:HGNC Symbol;Acc:HGNC:29947]
ENSG00000168237	-0.573621	Down	0.00766002	0.0276487	GLYCTK	3	52287089	52293476	+	3013	protein_coding	glycerate kinase [Source:HGNC Symbol;Acc:HGNC:24247]
ENSG00000260461	-1.09179	Down	0.00765806	0.0276479	AL133355.1	10	103877374	103879761	-	2388	sense_overlapping	novel transcript, overlapping to OBFC1
ENSG00000163013	-0.326906	Down	0.00765409	0.0276399	FBXO41	2	73254682	73284431	-	8011	protein_coding	F-box protein 41 [Source:HGNC Symbol;Acc:HGNC:29409]
ENSG00000087266	-0.2679	Down	0.00764466	0.0276121	SH3BP2	4	2793023	2841098	+	13968	protein_coding	SH3 domain binding protein 2 [Source:HGNC Symbol;Acc:HGNC:10825]
ENSG00000147799	0.267195	Up	0.00764289	0.027612	ARHGAP39	8	144529179	144605816	-	4888	protein_coding	Rho GTPase activating protein 39 [Source:HGNC Symbol;Acc:HGNC:29351]
ENSG00000146373	-0.412796	Down	0.00763031	0.0275729	RNF217	6	124962545	125092633	+	12779	protein_coding	ring finger protein 217 [Source:HGNC Symbol;Acc:HGNC:21487]
ENSG00000183741	-0.154313	Down	0.00761803	0.0275348	CBX6	22	38861450	38872314	-	8030	protein_coding	chromobox 6 [Source:HGNC Symbol;Acc:HGNC:1556]
ENSG00000113810	-0.152506	Down	0.00760388	0.0274899	SMC4	3	160399274	160434962	+	8457	protein_coding	structural maintenance of chromosomes 4 [Source:HGNC Symbol;Acc:HGNC:14013]
ENSG00000204308	0.208879	Up	0.00759346	0.0274585	RNF5	6	32178354	32180793	+	1178	protein_coding	ring finger protein 5 [Source:HGNC Symbol;Acc:HGNC:10068]
ENSG00000115159	-0.15853	Down	0.0075805	0.0274179	GPD2	2	156435290	156613735	+	7155	protein_coding	glycerol-3-phosphate dehydrogenase 2 [Source:HGNC Symbol;Acc:HGNC:4456]
ENSG00000106086	0.224281	Up	0.00757707	0.0274117	PLEKHA8	7	30027404	30130483	+	10886	protein_coding	pleckstrin homology domain containing A8 [Source:HGNC Symbol;Acc:HGNC:30037]
ENSG00000173041	-0.46626	Down	0.00757337	0.0274093	ZNF680	7	64519884	64563106	-	5586	protein_coding	zinc finger protein 680 [Source:HGNC Symbol;Acc:HGNC:26897]
ENSG00000128805	0.312494	Up	0.00757466	0.0274093	ARHGAP22	10	48446034	48656265	-	6783	protein_coding	Rho GTPase activating protein 22 [Source:HGNC Symbol;Acc:HGNC:30320]
ENSG00000106803	0.188936	Up	0.00754983	0.0273319	SEC61B	9	99222064	99230615	+	1190	protein_coding	Sec61 translocon beta subunit [Source:HGNC Symbol;Acc:HGNC:16993]
ENSG00000103260	0.195074	Up	0.00754054	0.0273045	METRN	16	715115	719655	+	3692	protein_coding	meteorin, glial cell differentiation regulator [Source:HGNC Symbol;Acc:HGNC:14151]
ENSG00000152684	0.191362	Up	0.00752678	0.0272609	PELO	5	52787940	52804046	+	4349	protein_coding	pelota mRNA surveillance and ribosome rescue factor [Source:HGNC Symbol;Acc:HGNC:8829]
ENSG00000112186	0.171196	Up	0.00752466	0.0272595	CAP2	6	17393216	17557792	+	3637	protein_coding	cyclase associated actin cytoskeleton regulatory protein 2 [Source:HGNC Symbol;Acc:HGNC:20039]
ENSG00000278996	-3.13731	Down	0.00751828	0.0272541	FP671120.1	21	8197620	8227646	+	2498	lincRNA	novel transcript
ENSG00000054267	-0.231957	Down	0.00752145	0.0272541	ARID4B	1	235131634	235328219	-	11073	protein_coding	AT-rich interaction domain 4B [Source:HGNC Symbol;Acc:HGNC:15550]
ENSG00000117533	0.322103	Up	0.0075204	0.0272541	VAMP4	1	171700160	171742247	-	5159	protein_coding	vesicle associated membrane protein 4 [Source:HGNC Symbol;Acc:HGNC:12645]
ENSG00000154589	0.449474	Up	0.00751049	0.0272331	LY96	8	73991352	74029087	+	607	protein_coding	lymphocyte antigen 96 [Source:HGNC Symbol;Acc:HGNC:17156]
ENSG00000171608	-0.339811	Down	0.00750601	0.027223	PIK3CD	1	9651732	9729114	+	6332	protein_coding	phosphatidylinositol-4,5-bisphosphate 3-kinase catalytic subunit delta [Source:HGNC Symbol;Acc:HGNC:8977]
ENSG00000121931	0.403786	Up	0.00750012	0.0272079	LRIF1	1	110947185	110964079	-	3621	protein_coding	ligand dependent nuclear receptor interacting factor 1 [Source:HGNC Symbol;Acc:HGNC:30299]
ENSG00000162817	0.454669	Up	0.00749587	0.0271987	C1orf115	1	220689845	220699157	+	3413	protein_coding	chromosome 1 open reading frame 115 [Source:HGNC Symbol;Acc:HGNC:25873]
ENSG00000161533	-0.201749	Down	0.00748549	0.0271673	ACOX1	17	75941507	75979363	-	8472	protein_coding	acyl-CoA oxidase 1 [Source:HGNC Symbol;Acc:HGNC:119]
ENSG00000143702	-0.176898	Down	0.00747306	0.0271284	CEP170	1	243124428	243255348	-	10939	protein_coding	centrosomal protein 170 [Source:HGNC Symbol;Acc:HGNC:28920]
ENSG00000146677	0.671334	Up	0.00746872	0.0271235	AC004453.1	7	44467897	44468304	+	408	processed_pseudogene	ribosomal protein L32 (RPL32) pseudogene
ENSG00000231672	0.984635	Up	0.00747002	0.0271235	DIRC3	2	217284019	217756593	-	4665	lincRNA	disrupted in renal carcinoma 3 [Source:HGNC Symbol;Acc:HGNC:17805]
ENSG00000230699	-2.53961	Down	0.00744266	0.0270366	AL645608.2	1	911435	914948	+	3043	lincRNA	novel transcript
ENSG00000167548	-0.498476	Down	0.00742379	0.0269742	KMT2D	12	49018975	49059774	-	20485	protein_coding	lysine methyltransferase 2D [Source:HGNC Symbol;Acc:HGNC:7133]
ENSG00000107611	-0.59313	Down	0.00741101	0.026934	CUBN	10	16823966	17129817	-	13270	protein_coding	cubilin [Source:HGNC Symbol;Acc:HGNC:2548]
ENSG00000162413	0.141279	Up	0.00738777	0.0268557	KLHL21	1	6590724	6614607	-	6901	protein_coding	kelch like family member 21 [Source:HGNC Symbol;Acc:HGNC:29041]
ENSG00000161970	0.220276	Up	0.0073828	0.0268438	RPL26	17	8377516	8383250	-	2513	protein_coding	ribosomal protein L26 [Source:HGNC Symbol;Acc:HGNC:10327]
ENSG00000183010	0.244284	Up	0.00738024	0.0268406	PYCR1	17	81932384	81942412	-	2886	protein_coding	pyrroline-5-carboxylate reductase 1 [Source:HGNC Symbol;Acc:HGNC:9721]
ENSG00000141446	-0.321905	Down	0.00736553	0.0267933	ESCO1	18	21529281	21600884	-	5288	protein_coding	establishment of sister chromatid cohesion N-acetyltransferase 1 [Source:HGNC Symbol;Acc:HGNC:24645]
ENSG00000182901	0.70705	Up	0.00735275	0.0267529	RGS7	1	240775515	241357230	-	2575	protein_coding	regulator of G protein signaling 7 [Source:HGNC Symbol;Acc:HGNC:10003]
ENSG00000005812	-0.252208	Down	0.00734409	0.026728	FBXL3	13	76992598	77027195	-	7082	protein_coding	F-box and leucine rich repeat protein 3 [Source:HGNC Symbol;Acc:HGNC:13599]
ENSG00000122965	0.258364	Up	0.00734422	0.026728	RBM19	12	113816738	113966371	-	5912	protein_coding	RNA binding motif protein 19 [Source:HGNC Symbol;Acc:HGNC:29098]
ENSG00000172123	-0.316739	Down	0.00733766	0.0267241	SLFN12	17	35411060	35433283	-	3560	protein_coding	schlafen family member 12 [Source:HGNC Symbol;Acc:HGNC:25500]
ENSG00000185760	-0.21611	Down	0.00733976	0.0267241	KCNQ5	6	72621792	73198851	+	7570	protein_coding	potassium voltage-gated channel subfamily Q member 5 [Source:HGNC Symbol;Acc:HGNC:6299]
ENSG00000114450	-0.195942	Down	0.00733555	0.0267241	GNB4	3	179396089	179451590	-	7035	protein_coding	G protein subunit beta 4 [Source:HGNC Symbol;Acc:HGNC:20731]
ENSG00000092847	-0.173695	Down	0.00733875	0.0267241	AGO1	1	35869808	35930528	+	13886	protein_coding	argonaute 1, RISC catalytic component [Source:HGNC Symbol;Acc:HGNC:3262]
ENSG00000139722	0.194389	Up	0.00730417	0.026619	VPS37B	12	122865328	122896444	-	5953	protein_coding	VPS37B, ESCRT-I subunit [Source:HGNC Symbol;Acc:HGNC:25754]
ENSG00000165802	-0.206183	Down	0.00729928	0.0266073	NSMF	9	137447573	137459334	-	4912	protein_coding	NMDA receptor synaptonuclear signaling and neuronal migration factor [Source:HGNC Symbol;Acc:HGNC:29843]
ENSG00000130119	0.300679	Up	0.00729694	0.0266049	GNL3L	X	54530211	54561071	+	2589	protein_coding	G protein nucleolar 3 like [Source:HGNC Symbol;Acc:HGNC:25553]
ENSG00000166225	-0.297999	Down	0.00729451	0.0266021	FRS2	12	69470349	69579789	+	7242	protein_coding	fibroblast growth factor receptor substrate 2 [Source:HGNC Symbol;Acc:HGNC:16971]
ENSG00000150938	-0.127932	Down	0.00729116	0.026596	CRIM1	2	36355926	36551135	+	7122	protein_coding	cysteine rich transmembrane BMP regulator 1 [Source:HGNC Symbol;Acc:HGNC:2359]
ENSG00000175634	0.216177	Up	0.00727942	0.0265593	RPS6KB2	11	67428460	67435408	+	5822	protein_coding	ribosomal protein S6 kinase B2 [Source:HGNC Symbol;Acc:HGNC:10437]
ENSG00000272841	0.286671	Up	0.00727802	0.0265593	AL139393.2	6	160990318	160992342	-	2025	antisense	novel transcript, antisense to MAP3K4
ENSG00000162585	0.208503	Up	0.00723471	0.0264084	FAAP20	1	2184461	2212720	-	10916	protein_coding	FA core complex associated protein 20 [Source:HGNC Symbol;Acc:HGNC:26428]
ENSG00000161654	0.303211	Up	0.00722846	0.0263916	LSM12	17	44034635	44067619	-	2811	protein_coding	LSM12 homolog [Source:HGNC Symbol;Acc:HGNC:26407]
ENSG00000156471	0.158976	Up	0.00720246	0.0263028	PTDSS1	8	96261715	96336995	+	6295	protein_coding	phosphatidylserine synthase 1 [Source:HGNC Symbol;Acc:HGNC:9587]
ENSG00000099290	0.18364	Up	0.00720064	0.0263028	WASHC2A	10	50067888	50133506	+	5159	protein_coding	WASH complex subunit 2A [Source:HGNC Symbol;Acc:HGNC:23416]
ENSG00000125458	0.319832	Up	0.00720204	0.0263028	NT5C	17	75130225	75131795	-	1571	protein_coding	5', 3'-nucleotidase, cytosolic [Source:HGNC Symbol;Acc:HGNC:17144]
ENSG00000160695	-0.226774	Down	0.00719465	0.0262924	VPS11	11	119067692	119081978	+	5907	protein_coding	VPS11, CORVET/HOPS core subunit [Source:HGNC Symbol;Acc:HGNC:14583]
ENSG00000154945	0.202314	Up	0.00718551	0.0262651	ANKRD40	17	50693190	50707924	-	4849	protein_coding	ankyrin repeat domain 40 [Source:HGNC Symbol;Acc:HGNC:28233]
ENSG00000165629	0.14571	Up	0.00718273	0.026261	ATP5F1C	10	7788129	7807815	+	2326	protein_coding	ATP synthase F1 subunit gamma [Source:HGNC Symbol;Acc:HGNC:833]
ENSG00000101464	0.237629	Up	0.00717865	0.0262521	PIGU	20	34560542	34698790	-	2705	protein_coding	phosphatidylinositol glycan anchor biosynthesis class U [Source:HGNC Symbol;Acc:HGNC:15791]
ENSG00000017260	0.175687	Up	0.00717425	0.0262421	ATP2C1	3	130850595	131016712	+	8533	protein_coding	ATPase secretory pathway Ca2+ transporting 1 [Source:HGNC Symbol;Acc:HGNC:13211]
ENSG00000144452	-1.0277	Down	0.00716871	0.0262279	ABCA12	2	214931542	215138428	-	9416	protein_coding	ATP binding cassette subfamily A member 12 [Source:HGNC Symbol;Acc:HGNC:14637]
ENSG00000166086	0.218035	Up	0.00716301	0.0262131	JAM3	11	134068925	134152001	+	5451	protein_coding	junctional adhesion molecule 3 [Source:HGNC Symbol;Acc:HGNC:15532]
ENSG00000179818	-0.506265	Down	0.00715027	0.0261758	PCBP1-AS1	2	69962263	70103220	-	19619	processed_transcript	PCBP1 antisense RNA 1 [Source:HGNC Symbol;Acc:HGNC:42948]
ENSG00000259768	0.573328	Up	0.00715116	0.0261758	AC004943.2	16	72665170	72791624	+	4842	antisense	novel transcript, antisense to ZFHX3
ENSG00000124251	-1.50749	Down	0.00713468	0.0261275	TP53TG5	20	45372563	45407889	-	3040	protein_coding	TP53 target 5 [Source:HGNC Symbol;Acc:HGNC:15856]
ENSG00000023445	-0.524535	Down	0.00713155	0.0261221	BIRC3	11	102317450	102339403	+	7518	protein_coding	baculoviral IAP repeat containing 3 [Source:HGNC Symbol;Acc:HGNC:591]
ENSG00000181029	0.986682	Up	0.00712229	0.0260942	TRAPPC5	19	7680843	7687703	+	5669	protein_coding	trafficking protein particle complex 5 [Source:HGNC Symbol;Acc:HGNC:23067]
ENSG00000128973	0.199791	Up	0.00711751	0.0260827	CLN6	15	68206992	68257211	-	7345	protein_coding	CLN6, transmembrane ER protein [Source:HGNC Symbol;Acc:HGNC:2077]
ENSG00000105499	-1.53061	Down	0.00711391	0.0260756	PLA2G4C	19	48047843	48110817	-	6613	protein_coding	phospholipase A2 group IVC [Source:HGNC Symbol;Acc:HGNC:9037]
ENSG00000118965	-0.405084	Down	0.00711003	0.0260674	WDR35	2	19910260	19990131	-	7836	protein_coding	WD repeat domain 35 [Source:HGNC Symbol;Acc:HGNC:29250]
ENSG00000196305	0.153372	Up	0.00709404	0.0260148	IARS	9	92210207	92293756	-	7401	protein_coding	isoleucyl-tRNA synthetase [Source:HGNC Symbol;Acc:HGNC:5330]
ENSG00000143355	-1.03188	Down	0.00709061	0.0260082	LHX9	1	197911902	197935478	+	10442	protein_coding	LIM homeobox 9 [Source:HGNC Symbol;Acc:HGNC:14222]
ENSG00000174106	0.243946	Up	0.00708751	0.0260028	LEMD3	12	65169571	65248327	+	5562	protein_coding	LEM domain containing 3 [Source:HGNC Symbol;Acc:HGNC:28887]
ENSG00000005889	-0.251295	Down	0.00707164	0.0259522	ZFX	X	24149173	24216255	+	9037	protein_coding	zinc finger protein X-linked [Source:HGNC Symbol;Acc:HGNC:12869]
ENSG00000074657	-0.232739	Down	0.00707207	0.0259522	ZNF532	18	58862600	58986480	+	11951	protein_coding	zinc finger protein 532 [Source:HGNC Symbol;Acc:HGNC:30940]
ENSG00000171084	-1.47221	Down	0.00706173	0.0259263	FAM86JP	3	125916620	125930024	+	2519	transcribed_unprocessed_pseudogene	family with sequence similarity 86 member J, pseudogene [Source:HGNC Symbol;Acc:HGNC:44097]
ENSG00000034677	-0.239814	Down	0.00705367	0.0259027	RNF19A	8	100257060	100336218	-	6031	protein_coding	ring finger protein 19A, RBR E3 ubiquitin protein ligase [Source:HGNC Symbol;Acc:HGNC:13432]
ENSG00000140983	0.180051	Up	0.00704288	0.0258691	RHOT2	16	668086	674174	+	5174	protein_coding	ras homolog family member T2 [Source:HGNC Symbol;Acc:HGNC:21169]
ENSG00000128185	0.226397	Up	0.00700918	0.0257513	DGCR6L	22	20314276	20320080	-	1154	protein_coding	DiGeorge syndrome critical region gene 6 like [Source:HGNC Symbol;Acc:HGNC:18551]
ENSG00000068724	0.2948	Up	0.00700396	0.025738	TTC7A	2	46916157	47076137	+	6949	protein_coding	tetratricopeptide repeat domain 7A [Source:HGNC Symbol;Acc:HGNC:19750]
ENSG00000007541	0.205109	Up	0.00699743	0.02572	PIGQ	16	566995	584136	+	7904	protein_coding	phosphatidylinositol glycan anchor biosynthesis class Q [Source:HGNC Symbol;Acc:HGNC:14135]
ENSG00000162878	-0.940735	Down	0.0069852	0.025681	PKDCC	2	42048020	42058528	+	3925	protein_coding	protein kinase domain containing, cytoplasmic [Source:HGNC Symbol;Acc:HGNC:25123]
ENSG00000140939	-0.30709	Down	0.00698263	0.0256775	NOL3	16	67170154	67175735	+	2992	protein_coding	nucleolar protein 3 [Source:HGNC Symbol;Acc:HGNC:7869]
ENSG00000128918	-2.18873	Down	0.00698075	0.0256766	ALDH1A2	15	57953424	58497866	-	8622	protein_coding	aldehyde dehydrogenase 1 family member A2 [Source:HGNC Symbol;Acc:HGNC:15472]
ENSG00000231607	-0.593583	Down	0.00697315	0.0256546	DLEU2	13	49982552	50125720	-	5103	antisense	deleted in lymphocytic leukemia 2 [Source:HGNC Symbol;Acc:HGNC:13748]
ENSG00000117115	-1.44963	Down	0.00697091	0.0256523	PADI2	1	17066761	17119435	-	5984	protein_coding	peptidyl arginine deiminase 2 [Source:HGNC Symbol;Acc:HGNC:18341]
ENSG00000163714	-0.188865	Down	0.00695292	0.0255921	U2SURP	3	142964497	143060546	+	11118	protein_coding	U2 snRNP associated SURP domain containing [Source:HGNC Symbol;Acc:HGNC:30855]
ENSG00000139970	-0.278774	Down	0.00694768	0.0255859	RTN1	14	59595976	59870966	-	6209	protein_coding	reticulon 1 [Source:HGNC Symbol;Acc:HGNC:10467]
ENSG00000109118	-0.198192	Down	0.00694882	0.0255859	PHF12	17	28905250	28951771	-	12227	protein_coding	PHD finger protein 12 [Source:HGNC Symbol;Acc:HGNC:20816]
ENSG00000085719	0.177038	Up	0.00694964	0.0255859	CPNE3	8	86514427	86561498	+	6745	protein_coding	copine 3 [Source:HGNC Symbol;Acc:HGNC:2316]
ENSG00000136279	0.141746	Up	0.00690541	0.0254408	DBNL	7	44044640	44069456	+	12587	protein_coding	drebrin like [Source:HGNC Symbol;Acc:HGNC:2696]
ENSG00000015676	-0.146068	Down	0.00689616	0.0254127	NUDCD3	7	44379121	44490880	-	10113	protein_coding	NudC domain containing 3 [Source:HGNC Symbol;Acc:HGNC:22208]
ENSG00000168101	0.255199	Up	0.00686758	0.0253132	NUDT16L1	16	4693694	4695859	+	2068	protein_coding	nudix hydrolase 16 like 1 [Source:HGNC Symbol;Acc:HGNC:28154]
ENSG00000164329	-0.223813	Down	0.00685752	0.025282	TENT2	5	79612120	79686648	+	5508	protein_coding	terminal nucleotidyltransferase 2 [Source:HGNC Symbol;Acc:HGNC:26776]
ENSG00000113296	-1.20696	Down	0.00685444	0.0252765	THBS4	5	79991311	80083287	+	4605	protein_coding	thrombospondin 4 [Source:HGNC Symbol;Acc:HGNC:11788]
ENSG00000156466	-1.0336	Down	0.00684322	0.0252445	GDF6	8	96142330	96160792	-	3701	protein_coding	growth differentiation factor 6 [Source:HGNC Symbol;Acc:HGNC:4221]
ENSG00000164164	-0.194285	Down	0.00684416	0.0252445	OTUD4	4	145110838	145180161	-	9085	protein_coding	OTU deubiquitinase 4 [Source:HGNC Symbol;Acc:HGNC:24949]
ENSG00000135097	-1.48122	Down	0.0068371	0.0252302	MSI1	12	120341330	120369180	-	3090	protein_coding	musashi RNA binding protein 1 [Source:HGNC Symbol;Acc:HGNC:7330]
ENSG00000125375	-0.380868	Down	0.00681318	0.0251478	ATP5S	14	50312326	50335558	+	11297	protein_coding	ATP synthase, H+ transporting, mitochondrial Fo complex subunit s (factor B) [Source:HGNC Symbol;Acc:HGNC:18799]
ENSG00000182263	-0.289766	Down	0.00681117	0.0251462	FIGN	2	163593396	163736012	-	9942	protein_coding	fidgetin, microtubule severing factor [Source:HGNC Symbol;Acc:HGNC:13285]
ENSG00000197798	0.300103	Up	0.00681097	0.0251462	FAM118B	11	126211414	126262986	+	3846	protein_coding	family with sequence similarity 118 member B [Source:HGNC Symbol;Acc:HGNC:26110]
ENSG00000163399	0.130629	Up	0.00680442	0.025133	ATP1A1	1	116372668	116410261	+	7261	protein_coding	ATPase Na+/K+ transporting subunit alpha 1 [Source:HGNC Symbol;Acc:HGNC:799]
ENSG00000167565	-0.283984	Down	0.00678706	0.0250748	SERTAD3	19	40440844	40444705	-	2218	protein_coding	SERTA domain containing 3 [Source:HGNC Symbol;Acc:HGNC:17931]
ENSG00000138735	-0.494178	Down	0.0067649	0.0249987	PDE5A	4	119494395	119628991	-	9775	protein_coding	phosphodiesterase 5A [Source:HGNC Symbol;Acc:HGNC:8784]
ENSG00000163686	0.390295	Up	0.0067647	0.0249987	ABHD6	3	58237506	58295693	+	3589	protein_coding	abhydrolase domain containing 6 [Source:HGNC Symbol;Acc:HGNC:21398]
ENSG00000159063	0.276902	Up	0.00674195	0.0249256	ALG8	11	78100936	78139660	-	3448	protein_coding	ALG8, alpha-1,3-glucosyltransferase [Source:HGNC Symbol;Acc:HGNC:23161]
ENSG00000152580	-1.82524	Down	0.00672383	0.0248644	IGSF10	3	151425384	151458709	-	11727	protein_coding	immunoglobulin superfamily member 10 [Source:HGNC Symbol;Acc:HGNC:26384]
ENSG00000174977	0.451253	Up	0.0066974	0.0247724	AC026271.1	17	18650195	18651542	+	1348	processed_pseudogene	poly(A) binding protein interacting protein 1 (PAIP1) pseudogene
ENSG00000085274	-0.341277	Down	0.00669086	0.024754	MYNN	3	169772831	169789716	+	5730	protein_coding	myoneurin [Source:HGNC Symbol;Acc:HGNC:14955]
ENSG00000145780	-0.254885	Down	0.00667809	0.0247125	FEM1C	5	115520908	115544894	-	5816	protein_coding	fem-1 homolog C [Source:HGNC Symbol;Acc:HGNC:16933]
ENSG00000042980	-2.16117	Down	0.00667251	0.0246976	ADAM28	8	24294040	24359018	+	9351	protein_coding	ADAM metallopeptidase domain 28 [Source:HGNC Symbol;Acc:HGNC:206]
ENSG00000123353	0.284405	Up	0.00666451	0.0246738	ORMDL2	12	55817919	55821879	+	2810	protein_coding	ORMDL sphingolipid biosynthesis regulator 2 [Source:HGNC Symbol;Acc:HGNC:16037]
ENSG00000224081	-1.60121	Down	0.00665516	0.0246449	SLC44A3-AS1	1	94613814	94855426	-	10245	transcribed_processed_pseudogene	SLC44A3 antisense RNA 1 [Source:HGNC Symbol;Acc:HGNC:49057]
ENSG00000175573	0.272829	Up	0.00664607	0.024617	C11orf68	11	65916808	65919117	-	1761	protein_coding	chromosome 11 open reading frame 68 [Source:HGNC Symbol;Acc:HGNC:28801]
ENSG00000186312	0.460793	Up	0.00664556	0.024617	CA5BP1	X	15674932	15703724	+	2409	transcribed_unprocessed_pseudogene	carbonic anhydrase 5B pseudogene 1 [Source:HGNC Symbol;Acc:HGNC:29544]
ENSG00000145241	-0.369774	Down	0.00660425	0.0244736	CENPC	4	67468748	67545606	-	8613	protein_coding	centromere protein C [Source:HGNC Symbol;Acc:HGNC:1854]
ENSG00000149809	-0.301761	Down	0.00659487	0.0244445	TM7SF2	11	65111845	65116384	+	3408	protein_coding	transmembrane 7 superfamily member 2 [Source:HGNC Symbol;Acc:HGNC:11863]
ENSG00000197771	0.171228	Up	0.00659308	0.0244436	MCMBP	10	119829404	119892556	-	6000	protein_coding	minichromosome maintenance complex binding protein [Source:HGNC Symbol;Acc:HGNC:25782]
ENSG00000133639	-0.260711	Down	0.00658819	0.0244312	BTG1	12	92140278	92145897	-	4854	protein_coding	BTG anti-proliferation factor 1 [Source:HGNC Symbol;Acc:HGNC:1130]
ENSG00000130748	0.212987	Up	0.00658569	0.0244276	TMEM160	19	47045907	47048630	-	663	protein_coding	transmembrane protein 160 [Source:HGNC Symbol;Acc:HGNC:26042]
ENSG00000134030	0.320502	Up	0.00658271	0.0244223	CTIF	18	48539046	48863217	+	8100	protein_coding	cap binding complex dependent translation initiation factor [Source:HGNC Symbol;Acc:HGNC:23925]
ENSG00000141076	-0.18281	Down	0.00656626	0.024367	UTP4	16	69131291	69231130	+	5681	protein_coding	UTP4, small subunit processome component [Source:HGNC Symbol;Acc:HGNC:1983]
ENSG00000156504	-0.178294	Down	0.00656463	0.0243666	FAM122B	X	134769566	134797232	-	4404	protein_coding	family with sequence similarity 122B [Source:HGNC Symbol;Acc:HGNC:30490]
ENSG00000188895	0.166128	Up	0.00656388	0.0243666	MSL1	17	40122298	40136916	+	7397	protein_coding	male specific lethal 1 homolog [Source:HGNC Symbol;Acc:HGNC:27905]
ENSG00000196961	0.130434	Up	0.00654938	0.0243215	AP2A1	19	49766968	49807113	+	8746	protein_coding	adaptor related protein complex 2 subunit alpha 1 [Source:HGNC Symbol;Acc:HGNC:561]
ENSG00000123064	0.157791	Up	0.00653379	0.0242692	DDX54	12	113157174	113185479	-	5064	protein_coding	DEAD-box helicase 54 [Source:HGNC Symbol;Acc:HGNC:20084]
ENSG00000130413	0.456594	Up	0.00652439	0.02424	STK33	11	8391868	8594289	-	7599	protein_coding	serine/threonine kinase 33 [Source:HGNC Symbol;Acc:HGNC:14568]
ENSG00000167925	-0.295941	Down	0.00651591	0.0242142	GHDC	17	42188799	42194532	-	4019	protein_coding	GH3 domain containing [Source:HGNC Symbol;Acc:HGNC:24438]
ENSG00000166912	-0.24749	Down	0.00650969	0.0241967	MTMR10	15	30938941	30991607	-	8817	protein_coding	myotubularin related protein 10 [Source:HGNC Symbol;Acc:HGNC:25999]
ENSG00000135241	-0.210446	Down	0.00650365	0.02418	PNPLA8	7	108470422	108569666	-	5668	protein_coding	patatin like phospholipase domain containing 8 [Source:HGNC Symbol;Acc:HGNC:28900]
ENSG00000131652	0.272375	Up	0.00649251	0.0241442	THOC6	16	3024027	3027755	+	1860	protein_coding	THO complex 6 [Source:HGNC Symbol;Acc:HGNC:28369]
ENSG00000141391	0.673228	Up	0.00647565	0.0240872	PRELID3A	18	12407896	12432238	+	2643	protein_coding	PRELI domain containing 3A [Source:HGNC Symbol;Acc:HGNC:24639]
ENSG00000145675	-0.183717	Down	0.00646183	0.0240414	PIK3R1	5	68215720	68301821	+	10767	protein_coding	phosphoinositide-3-kinase regulatory subunit 1 [Source:HGNC Symbol;Acc:HGNC:8979]
ENSG00000140632	0.166226	Up	0.00645842	0.0240367	GLYR1	16	4803203	4847342	-	5470	protein_coding	glyoxylate reductase 1 homolog [Source:HGNC Symbol;Acc:HGNC:24434]
ENSG00000212747	0.19729	Up	0.00645905	0.0240367	RTL8B	X	135020504	135022529	-	2026	protein_coding	retrotransposon Gag like 8B [Source:HGNC Symbol;Acc:HGNC:33156]
ENSG00000136943	-0.572012	Down	0.00645563	0.0240353	CTSV	9	97029679	97039643	-	4700	protein_coding	cathepsin V [Source:HGNC Symbol;Acc:HGNC:2538]
ENSG00000126458	0.25364	Up	0.00645229	0.0240285	RRAS	19	49635292	49640201	-	1160	protein_coding	RAS related [Source:HGNC Symbol;Acc:HGNC:10447]
ENSG00000077044	-0.212163	Down	0.00643252	0.0239605	DGKD	2	233354507	233472104	+	9771	protein_coding	diacylglycerol kinase delta [Source:HGNC Symbol;Acc:HGNC:2851]
ENSG00000139613	0.188342	Up	0.00642949	0.0239548	SMARCC2	12	56162983	56189567	-	8555	protein_coding	SWI/SNF related, matrix associated, actin dependent regulator of chromatin subfamily c member 2 [Source:HGNC Symbol;Acc:HGNC:11105]
ENSG00000154473	0.167	Up	0.00642475	0.0239428	BUB3	10	123154277	123170467	+	8300	protein_coding	BUB3, mitotic checkpoint protein [Source:HGNC Symbol;Acc:HGNC:1151]
ENSG00000089006	0.185757	Up	0.00642301	0.023942	SNX5	20	17941597	17968980	-	7953	protein_coding	sorting nexin 5 [Source:HGNC Symbol;Acc:HGNC:14969]
ENSG00000087087	0.170746	Up	0.00640849	0.0238934	SRRT	7	100875111	100888664	+	4850	protein_coding	serrate, RNA effector molecule [Source:HGNC Symbol;Acc:HGNC:24101]
ENSG00000160888	0.1988	Up	0.00639692	0.0238563	IER2	19	13150415	13154908	+	3072	protein_coding	immediate early response 2 [Source:HGNC Symbol;Acc:HGNC:28871]
ENSG00000137824	0.213579	Up	0.00639702	0.0238563	RMDN3	15	40735884	40755851	-	5114	protein_coding	regulator of microtubule dynamics 3 [Source:HGNC Symbol;Acc:HGNC:25550]
ENSG00000141499	0.221289	Up	0.0063771	0.0237932	WRAP53	17	7686071	7703502	+	5087	protein_coding	WD repeat containing antisense to TP53 [Source:HGNC Symbol;Acc:HGNC:25522]
ENSG00000105953	0.151087	Up	0.00636542	0.0237552	OGDH	7	44606572	44709066	+	5210	protein_coding	oxoglutarate dehydrogenase [Source:HGNC Symbol;Acc:HGNC:8124]
ENSG00000105711	0.576218	Up	0.00635482	0.0237213	SCN1B	19	35030466	35040449	+	7993	protein_coding	sodium voltage-gated channel beta subunit 1 [Source:HGNC Symbol;Acc:HGNC:10586]
ENSG00000167393	0.391567	Up	0.00635148	0.0237144	PPP2R3B	X	333963	386955	-	9015	protein_coding	protein phosphatase 2 regulatory subunit B''beta [Source:HGNC Symbol;Acc:HGNC:13417]
ENSG00000136866	-0.651466	Down	0.00634984	0.0237138	ZFP37	9	113038380	113056759	-	6354	protein_coding	ZFP37 zinc finger protein [Source:HGNC Symbol;Acc:HGNC:12863]
ENSG00000159131	0.17784	Up	0.00632837	0.0236392	GART	21	33503931	33543491	-	7751	protein_coding	phosphoribosylglycinamide formyltransferase, phosphoribosylglycinamide synthetase, phosphoribosylaminoimidazole synthetase [Source:HGNC Symbol;Acc:HGNC:4163]
ENSG00000214975	0.621695	Up	0.00632781	0.0236392	PPIAP29	6	24976419	24976982	+	499	processed_pseudogene	peptidylprolyl isomerase A pseudogene 29 [Source:HGNC Symbol;Acc:HGNC:43021]
ENSG00000081026	-0.256402	Down	0.00632374	0.0236331	MAGI3	1	113390749	113685923	+	8180	protein_coding	membrane associated guanylate kinase, WW and PDZ domain containing 3 [Source:HGNC Symbol;Acc:HGNC:29647]
ENSG00000256537	0.283616	Up	0.00631143	0.0235926	SMIM10L1	12	11171222	11176016	+	4795	protein_coding	small integral membrane protein 10 like 1 [Source:HGNC Symbol;Acc:HGNC:49847]
ENSG00000196756	0.227651	Up	0.00628555	0.0235015	SNHG17	20	38420588	38435353	-	4186	processed_transcript	small nucleolar RNA host gene 17 [Source:HGNC Symbol;Acc:HGNC:48600]
ENSG00000172500	0.192287	Up	0.00627706	0.0234775	FIBP	11	65883741	65888539	-	3353	protein_coding	FGF1 intracellular binding protein [Source:HGNC Symbol;Acc:HGNC:3705]
ENSG00000073417	0.208881	Up	0.00627765	0.0234775	PDE8A	15	84980440	85139145	+	7886	protein_coding	phosphodiesterase 8A [Source:HGNC Symbol;Acc:HGNC:8793]
ENSG00000198522	0.233994	Up	0.0062618	0.0234293	GPN1	2	27628247	27651508	+	3746	protein_coding	GPN-loop GTPase 1 [Source:HGNC Symbol;Acc:HGNC:17030]
ENSG00000134061	0.55224	Up	0.00623704	0.0233421	CD180	5	67179613	67196799	-	5668	protein_coding	CD180 molecule [Source:HGNC Symbol;Acc:HGNC:6726]
ENSG00000188039	-1.20915	Down	0.0062343	0.0233374	NWD1	19	16719976	16817963	+	8915	protein_coding	NACHT and WD repeat domain containing 1 [Source:HGNC Symbol;Acc:HGNC:27619]
ENSG00000136828	-0.536844	Down	0.00622093	0.0232928	RALGPS1	9	126914774	127223166	+	10507	protein_coding	Ral GEF with PH domain and SH3 binding motif 1 [Source:HGNC Symbol;Acc:HGNC:16851]
ENSG00000075407	-0.349908	Down	0.00621253	0.0232669	ZNF37A	10	38094334	38150293	+	13190	protein_coding	zinc finger protein 37A [Source:HGNC Symbol;Acc:HGNC:13102]
ENSG00000136273	0.311456	Up	0.00621234	0.0232669	HUS1	7	47963288	47979553	-	4103	protein_coding	HUS1 checkpoint clamp component [Source:HGNC Symbol;Acc:HGNC:5309]
ENSG00000273447	-2.05101	Down	0.00620827	0.0232619	AC004067.1	4	109692004	109692703	+	700	antisense	novel transcript, antisense to CASP6
ENSG00000152291	-0.126301	Down	0.00618426	0.0231774	TGOLN2	2	85318020	85328425	-	7081	protein_coding	trans-golgi network protein 2 [Source:HGNC Symbol;Acc:HGNC:15450]
ENSG00000176108	0.265768	Up	0.00618336	0.0231774	CHMP6	17	80991598	81009517	+	2118	protein_coding	charged multivesicular body protein 6 [Source:HGNC Symbol;Acc:HGNC:25675]
ENSG00000084676	-0.238914	Down	0.00618069	0.023175	NCOA1	2	24491914	24770702	+	8633	protein_coding	nuclear receptor coactivator 1 [Source:HGNC Symbol;Acc:HGNC:7668]
ENSG00000115841	-0.832204	Down	0.00617419	0.0231561	RMDN2	2	37923187	38067142	+	5999	protein_coding	regulator of microtubule dynamics 2 [Source:HGNC Symbol;Acc:HGNC:26567]
ENSG00000122687	0.194479	Up	0.00616777	0.0231375	MRM2	7	2234231	2242198	-	2843	protein_coding	mitochondrial rRNA methyltransferase 2 [Source:HGNC Symbol;Acc:HGNC:16352]
ENSG00000269834	-0.664835	Down	0.00615679	0.0231018	ZNF528-AS1	19	52388842	52397766	-	4160	processed_transcript	ZNF528 antisense RNA 1 [Source:HGNC Symbol;Acc:HGNC:51305]
ENSG00000076650	0.342918	Up	0.00615349	0.0230949	GPATCH1	19	33080880	33130542	+	4488	protein_coding	G-patch domain containing 1 [Source:HGNC Symbol;Acc:HGNC:24658]
ENSG00000065665	-0.319596	Down	0.00614147	0.0230553	SEC61A2	10	12129637	12169961	+	3916	protein_coding	Sec61 translocon alpha 2 subunit [Source:HGNC Symbol;Acc:HGNC:17702]
ENSG00000105176	0.179785	Up	0.00612713	0.0230069	URI1	19	29923644	30016608	+	5432	protein_coding	URI1, prefoldin like chaperone [Source:HGNC Symbol;Acc:HGNC:13236]
ENSG00000166002	0.48868	Up	0.0061195	0.0229837	SMCO4	11	93478472	93543508	-	1223	protein_coding	single-pass membrane protein with coiled-coil domains 4 [Source:HGNC Symbol;Acc:HGNC:24810]
ENSG00000100815	-0.251235	Down	0.00608231	0.0228494	TRIP11	14	91965991	92040896	-	10372	protein_coding	thyroid hormone receptor interactor 11 [Source:HGNC Symbol;Acc:HGNC:12305]
ENSG00000153179	0.243939	Up	0.00608106	0.0228494	RASSF3	12	64507001	64697567	+	4226	protein_coding	Ras association domain family member 3 [Source:HGNC Symbol;Acc:HGNC:14271]
ENSG00000170915	0.294936	Up	0.00607624	0.0228374	PAQR8	6	52361421	52407777	+	5057	protein_coding	progestin and adipoQ receptor family member 8 [Source:HGNC Symbol;Acc:HGNC:15708]
ENSG00000279659	-2.33062	Down	0.00607226	0.0228279	AL451064.2	6	79573877	79575530	+	1654	TEC	TEC
ENSG00000231925	-0.161727	Down	0.00606738	0.022815	TAPBP	6	33299694	33314387	-	5056	protein_coding	TAP binding protein [Source:HGNC Symbol;Acc:HGNC:11566]
ENSG00000124571	-0.232202	Down	0.00601933	0.0226397	XPO5	6	43522330	43576075	-	8522	protein_coding	exportin 5 [Source:HGNC Symbol;Acc:HGNC:17675]
ENSG00000251301	-1.89498	Down	0.00597585	0.0224814	LINC02384	12	68332888	68451663	-	2695	lincRNA	long intergenic non-protein coding RNA 2384 [Source:HGNC Symbol;Acc:HGNC:53308]
ENSG00000116127	-0.3108	Down	0.00596715	0.0224541	ALMS1	2	73385758	73610793	+	14054	protein_coding	ALMS1, centrosome and basal body associated protein [Source:HGNC Symbol;Acc:HGNC:428]
ENSG00000143630	0.402213	Up	0.00596439	0.022449	HCN3	1	155277583	155289848	+	4121	protein_coding	hyperpolarization activated cyclic nucleotide gated potassium channel 3 [Source:HGNC Symbol;Acc:HGNC:19183]
ENSG00000198814	-0.492309	Down	0.00595184	0.0224071	GK	X	30653359	30731456	+	5359	protein_coding	glycerol kinase [Source:HGNC Symbol;Acc:HGNC:4289]
ENSG00000279312	-0.627964	Down	0.00591453	0.0222719	AL136164.4	6	71373253	71375387	-	2135	TEC	TEC
ENSG00000158402	0.297343	Up	0.00588371	0.0221611	CDC25C	5	138285265	138338355	-	3338	protein_coding	cell division cycle 25C [Source:HGNC Symbol;Acc:HGNC:1727]
ENSG00000131374	-0.160538	Down	0.00586896	0.0221108	TBC1D5	3	17157162	18444817	-	11269	protein_coding	TBC1 domain family member 5 [Source:HGNC Symbol;Acc:HGNC:19166]
ENSG00000068885	-0.43748	Down	0.00586534	0.0221025	IFT80	3	160256986	160399880	-	7175	protein_coding	intraflagellar transport 80 [Source:HGNC Symbol;Acc:HGNC:29262]
ENSG00000091947	-0.243492	Down	0.00586358	0.0221011	TMEM101	17	44011188	44023946	-	3029	protein_coding	transmembrane protein 101 [Source:HGNC Symbol;Acc:HGNC:28653]
ENSG00000254635	-0.383084	Down	0.00583442	0.0219964	WAC-AS1	10	28522652	28532743	-	2943	antisense	WAC antisense RNA 1 (head to head) [Source:HGNC Symbol;Acc:HGNC:27347]
ENSG00000139826	-0.338696	Down	0.00583249	0.0219964	ABHD13	13	108218379	108234255	+	5338	protein_coding	abhydrolase domain containing 13 [Source:HGNC Symbol;Acc:HGNC:20293]
ENSG00000119414	-0.199013	Down	0.00583282	0.0219964	PPP6C	9	125146573	125189939	-	4443	protein_coding	protein phosphatase 6 catalytic subunit [Source:HGNC Symbol;Acc:HGNC:9323]
ENSG00000099625	0.381591	Up	0.0058334	0.0219964	CBARP	19	1228287	1238027	-	4591	protein_coding	CACN subunit beta associated regulatory protein [Source:HGNC Symbol;Acc:HGNC:28617]
ENSG00000169398	0.153418	Up	0.00582074	0.0219657	PTK2	8	140657900	141002216	-	13742	protein_coding	protein tyrosine kinase 2 [Source:HGNC Symbol;Acc:HGNC:9611]
ENSG00000007944	-0.376036	Down	0.00580936	0.021928	MYLIP	6	16129125	16148248	+	3033	protein_coding	myosin regulatory light chain interacting protein [Source:HGNC Symbol;Acc:HGNC:21155]
ENSG00000104859	0.244342	Up	0.00580611	0.021921	CLASRP	19	45039040	45070956	+	4931	protein_coding	CLK4 associating serine/arginine rich protein [Source:HGNC Symbol;Acc:HGNC:17731]
ENSG00000117036	-0.263856	Down	0.00578913	0.0218621	ETV3	1	157121191	157138474	-	6707	protein_coding	ETS variant 3 [Source:HGNC Symbol;Acc:HGNC:3492]
ENSG00000166275	-0.410132	Down	0.00578585	0.0218549	BORCS7	10	102854223	102864961	+	2708	protein_coding	BLOC-1 related complex subunit 7 [Source:HGNC Symbol;Acc:HGNC:23516]
ENSG00000138443	-0.187325	Down	0.00577616	0.0218235	ABI2	2	203328219	203447723	+	23331	protein_coding	abl interactor 2 [Source:HGNC Symbol;Acc:HGNC:24011]
ENSG00000144331	-1.75076	Down	0.00576986	0.0218049	ZNF385B	2	179441982	179861505	-	5310	protein_coding	zinc finger protein 385B [Source:HGNC Symbol;Acc:HGNC:26332]
ENSG00000110799	-2.16238	Down	0.00576651	0.0217974	VWF	12	5948874	6124770	-	10391	protein_coding	von Willebrand factor [Source:HGNC Symbol;Acc:HGNC:12726]
ENSG00000137558	-1.82844	Down	0.00576458	0.0217953	PI15	8	74824534	74855029	+	7159	protein_coding	peptidase inhibitor 15 [Source:HGNC Symbol;Acc:HGNC:8946]
ENSG00000196368	-0.748656	Down	0.00575856	0.0217778	NUDT11	X	51490011	51496596	-	2385	protein_coding	nudix hydrolase 11 [Source:HGNC Symbol;Acc:HGNC:18011]
ENSG00000115353	-0.971617	Down	0.0057563	0.0217744	TACR1	2	75046463	75199700	-	5308	protein_coding	tachykinin receptor 1 [Source:HGNC Symbol;Acc:HGNC:11526]
ENSG00000233461	0.63399	Up	0.0057422	0.0217263	AL445524.1	1	231522388	231528556	-	1021	antisense	novel transcript
ENSG00000177666	-0.183348	Down	0.0057298	0.0216845	PNPLA2	11	818902	825573	+	3843	protein_coding	patatin like phospholipase domain containing 2 [Source:HGNC Symbol;Acc:HGNC:30802]
ENSG00000170464	-0.334437	Down	0.00571686	0.0216408	DNAJC18	5	139408588	139444491	-	6499	protein_coding	DnaJ heat shock protein family (Hsp40) member C18 [Source:HGNC Symbol;Acc:HGNC:28429]
ENSG00000185728	-0.182548	Down	0.00571311	0.0216317	YTHDF3	8	63168553	63212786	+	6163	protein_coding	YTH N6-methyladenosine RNA binding protein 3 [Source:HGNC Symbol;Acc:HGNC:26465]
ENSG00000171421	0.247568	Up	0.00571161	0.0216312	MRPL36	5	1798386	1801366	-	1394	protein_coding	mitochondrial ribosomal protein L36 [Source:HGNC Symbol;Acc:HGNC:14490]
ENSG00000105341	0.197277	Up	0.0056946	0.0215737	DMAC2	19	41431318	41440717	-	4381	protein_coding	distal membrane arm assembly complex 2 [Source:HGNC Symbol;Acc:HGNC:25496]
ENSG00000157851	0.229415	Up	0.00569505	0.0215737	DPYSL5	2	26847747	26950351	+	7079	protein_coding	dihydropyrimidinase like 5 [Source:HGNC Symbol;Acc:HGNC:20637]
ENSG00000180098	0.258316	Up	0.00568872	0.02156	TRNAU1AP	1	28553085	28578545	+	4311	protein_coding	tRNA selenocysteine 1 associated protein 1 [Source:HGNC Symbol;Acc:HGNC:30813]
ENSG00000143537	0.136892	Up	0.00568673	0.0215576	ADAM15	1	155050566	155062775	+	6584	protein_coding	ADAM metallopeptidase domain 15 [Source:HGNC Symbol;Acc:HGNC:193]
ENSG00000226711	-1.05451	Down	0.00568431	0.0215565	FAM66C	12	8180209	8216151	+	4661	antisense	family with sequence similarity 66 member C [Source:HGNC Symbol;Acc:HGNC:21644]
ENSG00000145246	-0.222868	Down	0.00568509	0.0215565	ATP10D	4	47485288	47593486	+	7965	protein_coding	ATPase phospholipid transporting 10D (putative) [Source:HGNC Symbol;Acc:HGNC:13549]
ENSG00000248333	0.21045	Up	0.00565763	0.0214627	CDK11B	1	1635227	1659012	-	3488	protein_coding	cyclin dependent kinase 11B [Source:HGNC Symbol;Acc:HGNC:1729]
ENSG00000210196	-0.39441	Down	0.00564872	0.021434	MT-TP	MT	15956	16023	-	68	Mt_tRNA	mitochondrially encoded tRNA proline [Source:HGNC Symbol;Acc:HGNC:7494]
ENSG00000140905	-0.694586	Down	0.00563186	0.0213752	GCSH	16	81081938	81096425	-	3677	protein_coding	glycine cleavage system protein H [Source:HGNC Symbol;Acc:HGNC:4208]
ENSG00000116209	-0.164351	Down	0.00562089	0.0213387	TMEM59	1	54026681	54053504	-	9149	protein_coding	transmembrane protein 59 [Source:HGNC Symbol;Acc:HGNC:1239]
ENSG00000117069	0.53134	Up	0.00561785	0.0213322	ST6GALNAC5	1	76867441	77065711	+	4263	protein_coding	ST6 N-acetylgalactosaminide alpha-2,6-sialyltransferase 5 [Source:HGNC Symbol;Acc:HGNC:19342]
ENSG00000126107	0.188158	Up	0.00561415	0.0213233	HECTD3	1	45002540	45011329	-	5077	protein_coding	HECT domain E3 ubiquitin protein ligase 3 [Source:HGNC Symbol;Acc:HGNC:26117]
ENSG00000103121	0.239927	Up	0.00560927	0.0213098	CMC2	16	80966448	81020270	-	12781	protein_coding	C-X9-C motif containing 2 [Source:HGNC Symbol;Acc:HGNC:24447]
ENSG00000100350	-0.216413	Down	0.00557256	0.0211755	FOXRED2	22	36487190	36507101	-	5577	protein_coding	FAD dependent oxidoreductase domain containing 2 [Source:HGNC Symbol;Acc:HGNC:26264]
ENSG00000198556	-0.441511	Down	0.0055633	0.0211503	ZNF789	7	99472841	99503650	+	6683	protein_coding	zinc finger protein 789 [Source:HGNC Symbol;Acc:HGNC:27801]
ENSG00000124198	-0.192375	Down	0.00556338	0.0211503	ARFGEF2	20	48921890	49036693	+	8945	protein_coding	ADP ribosylation factor guanine nucleotide exchange factor 2 [Source:HGNC Symbol;Acc:HGNC:15853]
ENSG00000101311	0.534238	Up	0.00556461	0.0211503	FERMT1	20	6074845	6123544	-	5359	protein_coding	fermitin family member 1 [Source:HGNC Symbol;Acc:HGNC:15889]
ENSG00000148303	0.154173	Up	0.00556005	0.0211482	RPL7A	9	133348214	133351426	+	2242	protein_coding	ribosomal protein L7a [Source:HGNC Symbol;Acc:HGNC:10364]
ENSG00000170425	-0.217768	Down	0.00552429	0.0210173	ADORA2B	17	15944917	15975746	+	2551	protein_coding	adenosine A2b receptor [Source:HGNC Symbol;Acc:HGNC:264]
ENSG00000164609	-0.205145	Down	0.00552165	0.0210123	SLU7	5	160401641	160421711	-	5082	protein_coding	SLU7 homolog, splicing factor [Source:HGNC Symbol;Acc:HGNC:16939]
ENSG00000185238	-0.324409	Down	0.0055123	0.0209817	PRMT3	11	20387530	20509294	+	5467	protein_coding	protein arginine methyltransferase 3 [Source:HGNC Symbol;Acc:HGNC:30163]
ENSG00000141741	0.225692	Up	0.00550799	0.0209704	MIEN1	17	39728496	39730787	-	2292	protein_coding	migration and invasion enhancer 1 [Source:HGNC Symbol;Acc:HGNC:28230]
ENSG00000146350	-0.643322	Down	0.00549834	0.0209386	TBC1D32	6	121079494	121334745	-	6912	protein_coding	TBC1 domain family member 32 [Source:HGNC Symbol;Acc:HGNC:21485]
ENSG00000025770	0.198182	Up	0.00548956	0.0209102	NCAPH2	22	50508216	50523472	+	3159	protein_coding	non-SMC condensin II complex subunit H2 [Source:HGNC Symbol;Acc:HGNC:25071]
ENSG00000125648	-0.222655	Down	0.00546675	0.0208283	SLC25A23	19	6436079	6465203	-	4859	protein_coding	solute carrier family 25 member 23 [Source:HGNC Symbol;Acc:HGNC:19375]
ENSG00000123575	-0.167148	Down	0.00546489	0.0208283	FAM199X	X	104166620	104195902	+	7457	protein_coding	family with sequence similarity 199, X-linked [Source:HGNC Symbol;Acc:HGNC:25195]
ENSG00000269190	0.265386	Up	0.00546586	0.0208283	FBXO17	19	38941401	38975910	-	4960	protein_coding	F-box protein 17 [Source:HGNC Symbol;Acc:HGNC:18754]
ENSG00000070214	0.189092	Up	0.00546153	0.0208235	SLC44A1	9	105244622	105439171	+	12172	protein_coding	solute carrier family 44 member 1 [Source:HGNC Symbol;Acc:HGNC:18798]
ENSG00000243811	-2.31499	Down	0.00545975	0.0208217	APOBEC3D	22	39021113	39033276	+	2528	protein_coding	apolipoprotein B mRNA editing enzyme catalytic subunit 3D [Source:HGNC Symbol;Acc:HGNC:17354]
ENSG00000116525	-0.317348	Down	0.00543355	0.0207268	TRIM62	1	33145402	33182059	-	3646	protein_coding	tripartite motif containing 62 [Source:HGNC Symbol;Acc:HGNC:25574]
ENSG00000147140	0.109384	Up	0.00542325	0.0206925	NONO	X	71283192	71301168	+	5292	protein_coding	non-POU domain containing octamer binding [Source:HGNC Symbol;Acc:HGNC:7871]
ENSG00000245556	-0.572942	Down	0.00541892	0.0206809	SCAMP1-AS1	5	78342365	78360507	-	1792	lincRNA	SCAMP1 antisense RNA 1 [Source:HGNC Symbol;Acc:HGNC:50544]
ENSG00000085662	0.118758	Up	0.0054153	0.0206721	AKR1B1	7	134442350	134459284	-	3660	protein_coding	aldo-keto reductase family 1 member B [Source:HGNC Symbol;Acc:HGNC:381]
ENSG00000198768	0.53938	Up	0.00539656	0.0206055	APCDD1L	20	58459101	58515131	-	3942	protein_coding	APC down-regulated 1 like [Source:HGNC Symbol;Acc:HGNC:26892]
ENSG00000109572	-0.166467	Down	0.00539438	0.0206022	CLCN3	4	169612633	169723673	+	8123	protein_coding	chloride voltage-gated channel 3 [Source:HGNC Symbol;Acc:HGNC:2021]
ENSG00000077264	0.334555	Up	0.00538033	0.0205535	PAK3	X	110944285	111227361	+	10312	protein_coding	p21 (RAC1) activated kinase 3 [Source:HGNC Symbol;Acc:HGNC:8592]
ENSG00000136021	-0.189025	Down	0.00534915	0.0204393	SCYL2	12	100267140	100341724	+	7481	protein_coding	SCY1 like pseudokinase 2 [Source:HGNC Symbol;Acc:HGNC:19286]
ENSG00000147654	-0.516032	Down	0.00533033	0.0203723	EBAG9	8	109539711	109565996	+	3681	protein_coding	estrogen receptor binding site associated, antigen, 9 [Source:HGNC Symbol;Acc:HGNC:3123]
ENSG00000139644	0.141698	Up	0.00532374	0.020352	TMBIM6	12	49707725	49764934	+	6186	protein_coding	transmembrane BAX inhibitor motif containing 6 [Source:HGNC Symbol;Acc:HGNC:11723]
ENSG00000107295	0.606943	Up	0.005322	0.0203502	SH3GL2	9	17579082	17797129	+	2682	protein_coding	SH3 domain containing GRB2 like 2, endophilin A1 [Source:HGNC Symbol;Acc:HGNC:10831]
ENSG00000075292	-0.192141	Down	0.00531407	0.0203248	ZNF638	2	71276561	71435069	+	12474	protein_coding	zinc finger protein 638 [Source:HGNC Symbol;Acc:HGNC:17894]
ENSG00000121060	-0.43653	Down	0.00531228	0.0203229	TRIM25	17	56836387	56914080	-	9501	protein_coding	tripartite motif containing 25 [Source:HGNC Symbol;Acc:HGNC:12932]
ENSG00000112977	0.14614	Up	0.00530867	0.020314	DAP	5	10679230	10761272	-	3361	protein_coding	death associated protein [Source:HGNC Symbol;Acc:HGNC:2672]
ENSG00000111786	0.225394	Up	0.0053079	0.020314	SRSF9	12	120461668	120469793	-	3744	protein_coding	serine and arginine rich splicing factor 9 [Source:HGNC Symbol;Acc:HGNC:10791]
ENSG00000118518	-0.312623	Down	0.00528209	0.0202221	RNF146	6	127266610	127288567	+	3508	protein_coding	ring finger protein 146 [Source:HGNC Symbol;Acc:HGNC:21336]
ENSG00000154548	-0.873942	Down	0.00527883	0.0202145	SRSF12	6	89095959	89118081	-	4548	protein_coding	serine and arginine rich splicing factor 12 [Source:HGNC Symbol;Acc:HGNC:21220]
ENSG00000164342	-0.464626	Down	0.00527516	0.0202061	TLR3	4	186069152	186088069	+	6724	protein_coding	toll like receptor 3 [Source:HGNC Symbol;Acc:HGNC:11849]
ENSG00000124151	0.246693	Up	0.00527537	0.0202061	NCOA3	20	47501902	47656877	+	8402	protein_coding	nuclear receptor coactivator 3 [Source:HGNC Symbol;Acc:HGNC:7670]
ENSG00000109819	-0.563074	Down	0.00527109	0.0202039	PPARGC1A	4	23755041	23904089	-	10870	protein_coding	PPARG coactivator 1 alpha [Source:HGNC Symbol;Acc:HGNC:9237]
ENSG00000114544	0.233159	Up	0.00527226	0.0202039	SLC41A3	3	126006355	126101561	-	6592	protein_coding	solute carrier family 41 member 3 [Source:HGNC Symbol;Acc:HGNC:31046]
ENSG00000259207	0.779466	Up	0.00525545	0.0201493	ITGB3	17	47253846	47311816	+	4394	protein_coding	integrin subunit beta 3 [Source:HGNC Symbol;Acc:HGNC:6156]
ENSG00000156261	0.150595	Up	0.00524383	0.0201096	CCT8	21	29055805	29073797	-	3341	protein_coding	chaperonin containing TCP1 subunit 8 [Source:HGNC Symbol;Acc:HGNC:1623]
ENSG00000089335	-0.332693	Down	0.00522689	0.0200495	ZNF302	19	34677639	34686397	+	5032	protein_coding	zinc finger protein 302 [Source:HGNC Symbol;Acc:HGNC:13848]
ENSG00000006210	-0.673978	Down	0.00522076	0.0200324	CX3CL1	16	57372458	57385048	+	5983	protein_coding	C-X3-C motif chemokine ligand 1 [Source:HGNC Symbol;Acc:HGNC:10647]
ENSG00000128731	-0.209723	Down	0.00522116	0.0200324	HERC2	15	28111040	28322152	-	20163	protein_coding	HECT and RLD domain containing E3 ubiquitin protein ligase 2 [Source:HGNC Symbol;Acc:HGNC:4868]
ENSG00000025434	-0.481058	Down	0.00520916	0.019996	NR1H3	11	47248300	47269032	+	4533	protein_coding	nuclear receptor subfamily 1 group H member 3 [Source:HGNC Symbol;Acc:HGNC:7966]
ENSG00000152944	0.290984	Up	0.00520806	0.019996	MED21	12	27022546	27066343	+	3224	protein_coding	mediator complex subunit 21 [Source:HGNC Symbol;Acc:HGNC:11473]
ENSG00000187257	-0.2683	Down	0.00520373	0.0199848	RSBN1L	7	77696443	77783022	+	7206	protein_coding	round spermatid basic protein 1 like [Source:HGNC Symbol;Acc:HGNC:24765]
ENSG00000089053	0.166118	Up	0.0052012	0.01998	ANAPC5	12	121308245	121399896	-	12304	protein_coding	anaphase promoting complex subunit 5 [Source:HGNC Symbol;Acc:HGNC:15713]
ENSG00000026103	-0.450062	Down	0.00518538	0.019924	FAS	10	88990582	89015785	+	4253	protein_coding	Fas cell surface death receptor [Source:HGNC Symbol;Acc:HGNC:11920]
ENSG00000134222	0.195519	Up	0.00518445	0.019924	PSRC1	1	109279556	109283186	-	2855	protein_coding	proline and serine rich coiled-coil 1 [Source:HGNC Symbol;Acc:HGNC:24472]
ENSG00000040199	-0.220231	Down	0.0051749	0.0198934	PHLPP2	16	71637835	71724701	-	12493	protein_coding	PH domain and leucine rich repeat protein phosphatase 2 [Source:HGNC Symbol;Acc:HGNC:29149]
ENSG00000196312	-0.266426	Down	0.00516231	0.0198498	MFSD14C	9	96887373	97013708	-	12153	protein_coding	major facilitator superfamily domain containing 14C [Source:HGNC Symbol;Acc:HGNC:23672]
ENSG00000141524	-1.39328	Down	0.00515483	0.0198259	TMC6	17	78110458	78132407	-	8669	protein_coding	transmembrane channel like 6 [Source:HGNC Symbol;Acc:HGNC:18021]
ENSG00000125166	0.147273	Up	0.00515292	0.0198233	GOT2	16	58707131	58734357	-	3766	protein_coding	glutamic-oxaloacetic transaminase 2 [Source:HGNC Symbol;Acc:HGNC:4433]
ENSG00000273311	0.849033	Up	0.00515281	0.0198233	DGCR11	22	19046162	19048375	-	2214	sense_intronic	DiGeorge syndrome critical region gene 11 [Source:HGNC Symbol;Acc:HGNC:17226]
ENSG00000020426	0.378562	Up	0.0051469	0.0198098	MNAT1	14	60734742	60969953	+	3865	protein_coding	MNAT1, CDK activating kinase assembly factor [Source:HGNC Symbol;Acc:HGNC:7181]
ENSG00000149761	0.302847	Up	0.00513818	0.0197811	NUDT22	11	64225941	64230686	+	3721	protein_coding	nudix hydrolase 22 [Source:HGNC Symbol;Acc:HGNC:28189]
ENSG00000139168	0.257816	Up	0.00512251	0.0197255	ZCRB1	12	42312078	42326118	-	2446	protein_coding	zinc finger CCHC-type and RNA binding motif containing 1 [Source:HGNC Symbol;Acc:HGNC:29620]
ENSG00000149485	0.173322	Up	0.0051125	0.0196918	FADS1	11	61799625	61829318	-	10230	protein_coding	fatty acid desaturase 1 [Source:HGNC Symbol;Acc:HGNC:3574]
ENSG00000073536	0.231832	Up	0.00510603	0.0196717	NLE1	17	35128753	35142315	-	5463	protein_coding	notchless homolog 1 [Source:HGNC Symbol;Acc:HGNC:19889]
ENSG00000171497	0.296055	Up	0.00510605	0.0196717	PPID	4	158709134	158723396	-	2509	protein_coding	peptidylprolyl isomerase D [Source:HGNC Symbol;Acc:HGNC:9257]
ENSG00000111962	-0.28319	Down	0.00509002	0.0196195	UST	6	148747328	149076990	+	4563	protein_coding	uronyl 2-sulfotransferase [Source:HGNC Symbol;Acc:HGNC:17223]
ENSG00000144791	0.246542	Up	0.00507943	0.0195834	LIMD1	3	45555394	45686338	+	12673	protein_coding	LIM domains containing 1 [Source:HGNC Symbol;Acc:HGNC:6612]
ENSG00000142330	0.276278	Up	0.00507792	0.0195824	CAPN10	2	240586716	240617705	+	7474	protein_coding	calpain 10 [Source:HGNC Symbol;Acc:HGNC:1477]
ENSG00000108813	-1.80355	Down	0.00506637	0.0195426	DLX4	17	49968970	49974959	+	3644	protein_coding	distal-less homeobox 4 [Source:HGNC Symbol;Acc:HGNC:2917]
ENSG00000251474	-0.546689	Down	0.00506349	0.0195362	RPL32P3	3	129382922	129399655	-	4504	transcribed_unprocessed_pseudogene	ribosomal protein L32 pseudogene 3 [Source:HGNC Symbol;Acc:HGNC:27024]
ENSG00000149925	0.520045	Up	0.00505241	0.0194982	ALDOA	16	30064164	30070457	+	3916	protein_coding	aldolase, fructose-bisphosphate A [Source:HGNC Symbol;Acc:HGNC:414]
ENSG00000168575	-0.187399	Down	0.00504153	0.019461	SLC20A2	8	42416475	42541926	-	6641	protein_coding	solute carrier family 20 member 2 [Source:HGNC Symbol;Acc:HGNC:10947]
ENSG00000136383	-0.894482	Down	0.00503877	0.0194591	ALPK3	15	84816680	84873482	+	10940	protein_coding	alpha kinase 3 [Source:HGNC Symbol;Acc:HGNC:17574]
ENSG00000136783	-0.337305	Down	0.00503981	0.0194591	NIPSNAP3A	9	104747688	104760122	+	2585	protein_coding	nipsnap homolog 3A [Source:HGNC Symbol;Acc:HGNC:23619]
ENSG00000085788	-0.25057	Down	0.00502897	0.01943	DDHD2	8	38225218	38275558	+	10686	protein_coding	DDHD domain containing 2 [Source:HGNC Symbol;Acc:HGNC:29106]
ENSG00000124299	0.175035	Up	0.00502983	0.01943	PEPD	19	33386950	33521794	-	4157	protein_coding	peptidase D [Source:HGNC Symbol;Acc:HGNC:8840]
ENSG00000182872	0.192245	Up	0.00502538	0.0194223	RBM10	X	47144869	47186813	+	3889	protein_coding	RNA binding motif protein 10 [Source:HGNC Symbol;Acc:HGNC:9896]
ENSG00000130695	0.201848	Up	0.00501274	0.0193782	CEP85	1	26234200	26278808	+	5145	protein_coding	centrosomal protein 85 [Source:HGNC Symbol;Acc:HGNC:25309]
ENSG00000162616	0.231484	Up	0.00500382	0.0193522	DNAJB4	1	77979175	78017964	+	3783	protein_coding	DnaJ heat shock protein family (Hsp40) member B4 [Source:HGNC Symbol;Acc:HGNC:14886]
ENSG00000280789	0.529476	Up	0.0050048	0.0193522	PAGR1	16	29815952	29820117	+	1702	protein_coding	PAXIP1 associated glutamate rich protein 1 [Source:HGNC Symbol;Acc:HGNC:28707]
ENSG00000011405	-0.21086	Down	0.00499988	0.0193426	PIK3C2A	11	17077730	17207983	-	9204	protein_coding	phosphatidylinositol-4-phosphate 3-kinase catalytic subunit type 2 alpha [Source:HGNC Symbol;Acc:HGNC:8971]
ENSG00000184545	-0.3952	Down	0.00499444	0.0193263	DUSP8	11	1554044	1571920	-	4616	protein_coding	dual specificity phosphatase 8 [Source:HGNC Symbol;Acc:HGNC:3074]
ENSG00000171824	0.188654	Up	0.00498203	0.0192858	EXOSC10	1	11066618	11099881	-	6003	protein_coding	exosome component 10 [Source:HGNC Symbol;Acc:HGNC:9138]
ENSG00000145715	0.215449	Up	0.00498275	0.0192858	RASA1	5	87267888	87391931	+	5232	protein_coding	RAS p21 protein activator 1 [Source:HGNC Symbol;Acc:HGNC:9871]
ENSG00000239521	-0.469493	Down	0.00497458	0.0192636	CASTOR3	7	100200653	100272232	-	4874	protein_coding	CASTOR family member 3 [Source:HGNC Symbol;Acc:HGNC:29954]
ENSG00000256269	0.237026	Up	0.00496479	0.0192304	HMBS	11	119084866	119093549	+	4927	protein_coding	hydroxymethylbilane synthase [Source:HGNC Symbol;Acc:HGNC:4982]
ENSG00000163644	-0.439597	Down	0.0049516	0.019184	PPM1K	4	88257620	88284769	-	11371	protein_coding	protein phosphatase, Mg2+/Mn2+ dependent 1K [Source:HGNC Symbol;Acc:HGNC:25415]
ENSG00000081913	-0.340826	Down	0.00493502	0.0191244	PHLPP1	18	62715450	62980433	+	9142	protein_coding	PH domain and leucine rich repeat protein phosphatase 1 [Source:HGNC Symbol;Acc:HGNC:20610]
ENSG00000179526	0.220609	Up	0.00493221	0.0191182	SHARPIN	8	144098633	144108124	-	2783	protein_coding	SHANK associated RH domain interactor [Source:HGNC Symbol;Acc:HGNC:25321]
ENSG00000182544	0.209733	Up	0.00491882	0.019071	MFSD5	12	53251251	53254405	+	2581	protein_coding	major facilitator superfamily domain containing 5 [Source:HGNC Symbol;Acc:HGNC:28156]
ENSG00000151388	0.216665	Up	0.0049138	0.0190562	ADAMTS12	5	33523535	33892192	-	9778	protein_coding	ADAM metallopeptidase with thrombospondin type 1 motif 12 [Source:HGNC Symbol;Acc:HGNC:14605]
ENSG00000131467	0.15009	Up	0.00489389	0.0189875	PSME3	17	42824385	42843758	+	5152	protein_coding	proteasome activator subunit 3 [Source:HGNC Symbol;Acc:HGNC:9570]
ENSG00000168894	0.229286	Up	0.0048949	0.0189875	RNF181	2	85595725	85597613	+	1220	protein_coding	ring finger protein 181 [Source:HGNC Symbol;Acc:HGNC:28037]
ENSG00000128272	0.13692	Up	0.00488393	0.0189543	ATF4	22	39519695	39522685	+	2514	protein_coding	activating transcription factor 4 [Source:HGNC Symbol;Acc:HGNC:786]
ENSG00000115596	-2.06285	Down	0.00488033	0.0189449	WNT6	2	218859821	218874233	+	1703	protein_coding	Wnt family member 6 [Source:HGNC Symbol;Acc:HGNC:12785]
ENSG00000124217	0.390603	Up	0.00487712	0.0189371	MOCS3	20	50958826	50963931	+	5106	protein_coding	molybdenum cofactor synthesis 3 [Source:HGNC Symbol;Acc:HGNC:15765]
ENSG00000023228	-0.144614	Down	0.0048723	0.018923	NDUFS1	2	206114817	206159603	-	12268	protein_coding	NADH:ubiquinone oxidoreductase core subunit S1 [Source:HGNC Symbol;Acc:HGNC:7707]
ENSG00000106333	-0.762335	Down	0.00485724	0.0188692	PCOLCE	7	100602177	100608175	+	3532	protein_coding	procollagen C-endopeptidase enhancer [Source:HGNC Symbol;Acc:HGNC:8738]
ENSG00000168818	0.284859	Up	0.00484782	0.0188372	STX18	4	4415742	4542346	-	5332	protein_coding	syntaxin 18 [Source:HGNC Symbol;Acc:HGNC:15942]
ENSG00000164651	0.708497	Up	0.00484422	0.0188278	SP8	7	20782283	20786886	-	3718	protein_coding	Sp8 transcription factor [Source:HGNC Symbol;Acc:HGNC:19196]
ENSG00000140682	0.254799	Up	0.00481779	0.0187297	TGFB1I1	16	31471585	31477960	+	5403	protein_coding	transforming growth factor beta 1 induced transcript 1 [Source:HGNC Symbol;Acc:HGNC:11767]
ENSG00000187778	0.206205	Up	0.0047968	0.0186526	MCRS1	12	49556544	49568153	-	3269	protein_coding	microspherule protein 1 [Source:HGNC Symbol;Acc:HGNC:6960]
ENSG00000011451	-0.168238	Down	0.00475342	0.0184885	WIZ	19	15419980	15449951	-	9826	protein_coding	widely interspaced zinc finger motifs [Source:HGNC Symbol;Acc:HGNC:30917]
ENSG00000117448	-0.201339	Down	0.00475183	0.0184868	AKR1A1	1	45550543	45570049	+	3121	protein_coding	aldo-keto reductase family 1 member A1 [Source:HGNC Symbol;Acc:HGNC:380]
ENSG00000138382	0.271911	Up	0.00474758	0.0184748	METTL5	2	169810081	169824931	-	2865	protein_coding	methyltransferase like 5 [Source:HGNC Symbol;Acc:HGNC:25006]
ENSG00000215440	0.487966	Up	0.00474194	0.0184574	NPEPL1	20	58689131	58719238	+	7641	protein_coding	aminopeptidase like 1 [Source:HGNC Symbol;Acc:HGNC:16244]
ENSG00000240356	0.63683	Up	0.00473266	0.0184258	RPL23AP7	2	113610502	113627090	-	2128	transcribed_processed_pseudogene	ribosomal protein L23a pseudogene 7 [Source:HGNC Symbol;Acc:HGNC:17336]
ENSG00000140264	0.185197	Up	0.00472074	0.018384	SERF2	15	43777087	43802589	+	7347	protein_coding	small EDRK-rich factor 2 [Source:HGNC Symbol;Acc:HGNC:10757]
ENSG00000185972	1.64933	Up	0.00472059	0.018384	CCIN	9	36169394	36171334	+	1941	protein_coding	calicin [Source:HGNC Symbol;Acc:HGNC:1568]
ENSG00000183978	0.200383	Up	0.00470328	0.018325	COA3	17	42795147	42798704	-	1922	protein_coding	cytochrome c oxidase assembly factor 3 [Source:HGNC Symbol;Acc:HGNC:24990]
ENSG00000119392	0.190347	Up	0.00469463	0.0182958	GLE1	9	128504700	128542288	+	3527	protein_coding	GLE1, RNA export mediator [Source:HGNC Symbol;Acc:HGNC:4315]
ENSG00000037474	0.155468	Up	0.00467609	0.018228	NSUN2	5	6599239	6633291	-	5506	protein_coding	NOP2/Sun RNA methyltransferase family member 2 [Source:HGNC Symbol;Acc:HGNC:25994]
ENSG00000143079	-0.219529	Down	0.00467437	0.0182258	CTTNBP2NL	1	112396181	112463456	+	7404	protein_coding	CTTNBP2 N-terminal like [Source:HGNC Symbol;Acc:HGNC:25330]
ENSG00000136908	0.228156	Up	0.0046628	0.0181852	DPM2	9	127935099	127938484	-	3133	protein_coding	dolichyl-phosphate mannosyltransferase subunit 2, regulatory [Source:HGNC Symbol;Acc:HGNC:3006]
ENSG00000254901	0.358141	Up	0.00465077	0.0181427	BORCS8	19	19176903	19192591	-	5372	protein_coding	BLOC-1 related complex subunit 8 [Source:HGNC Symbol;Acc:HGNC:37247]
ENSG00000107362	-0.301678	Down	0.00464896	0.0181401	ABHD17B	9	71862452	71910931	-	2959	protein_coding	abhydrolase domain containing 17B [Source:HGNC Symbol;Acc:HGNC:24278]
ENSG00000174718	-0.260456	Down	0.0046303	0.0180717	KIAA1551	12	31959370	31993107	+	6646	protein_coding	KIAA1551 [Source:HGNC Symbol;Acc:HGNC:25559]
ENSG00000104889	1.05679	Up	0.00459945	0.0179558	RNASEH2A	19	12806556	12815201	+	3645	protein_coding	ribonuclease H2 subunit A [Source:HGNC Symbol;Acc:HGNC:18518]
ENSG00000147679	-0.323256	Down	0.00458601	0.0179077	UTP23	8	116766503	116849463	+	5252	protein_coding	UTP23, small subunit processome component [Source:HGNC Symbol;Acc:HGNC:28224]
ENSG00000198938	-0.129966	Down	0.00457252	0.0178594	MT-CO3	MT	9207	9990	+	784	protein_coding	mitochondrially encoded cytochrome c oxidase III [Source:HGNC Symbol;Acc:HGNC:7422]
ENSG00000174915	0.234226	Up	0.00454511	0.0177567	PTDSS2	11	448268	491399	+	6113	protein_coding	phosphatidylserine synthase 2 [Source:HGNC Symbol;Acc:HGNC:15463]
ENSG00000144642	-0.458742	Down	0.00454306	0.0177531	RBMS3	3	28574791	30010391	+	18339	protein_coding	RNA binding motif single stranded interacting protein 3 [Source:HGNC Symbol;Acc:HGNC:13427]
ENSG00000196367	-0.230121	Down	0.00452765	0.0176973	TRRAP	7	98877933	99050831	+	19972	protein_coding	transformation/transcription domain associated protein [Source:HGNC Symbol;Acc:HGNC:12347]
ENSG00000166503	0.195025	Up	0.00452233	0.0176808	HDGFL3	15	83112738	83208018	-	16253	protein_coding	HDGF like 3 [Source:HGNC Symbol;Acc:HGNC:24937]
ENSG00000182054	-0.319937	Down	0.00451201	0.0176449	IDH2	15	90083045	90102504	-	2814	protein_coding	isocitrate dehydrogenase (NADP(+)) 2, mitochondrial [Source:HGNC Symbol;Acc:HGNC:5383]
ENSG00000004866	0.300616	Up	0.00450568	0.0176245	ST7	7	116953238	117230103	+	6742	protein_coding	suppression of tumorigenicity 7 [Source:HGNC Symbol;Acc:HGNC:11351]
ENSG00000106399	0.282107	Up	0.00450181	0.0176137	RPA3	7	7636518	7718607	-	3232	protein_coding	replication protein A3 [Source:HGNC Symbol;Acc:HGNC:10291]
ENSG00000183337	-0.250458	Down	0.00450025	0.0176119	BCOR	X	40049815	40177329	-	8544	protein_coding	BCL6 corepressor [Source:HGNC Symbol;Acc:HGNC:20893]
ENSG00000120159	-0.244519	Down	0.00448987	0.0175756	CAAP1	9	26840685	26892804	-	3161	protein_coding	caspase activity and apoptosis inhibitor 1 [Source:HGNC Symbol;Acc:HGNC:25834]
ENSG00000263465	-0.237021	Down	0.00448904	0.0175756	SRSF8	11	95067197	95071224	+	4028	protein_coding	serine and arginine rich splicing factor 8 [Source:HGNC Symbol;Acc:HGNC:16988]
ENSG00000196482	-0.833377	Down	0.00448695	0.0175729	ESRRG	1	216503246	217137755	-	10912	protein_coding	estrogen related receptor gamma [Source:HGNC Symbol;Acc:HGNC:3474]
ENSG00000037749	-0.249862	Down	0.00447902	0.0175461	MFAP3	5	154038906	154220478	+	7795	protein_coding	microfibril associated protein 3 [Source:HGNC Symbol;Acc:HGNC:7034]
ENSG00000099308	-0.443264	Down	0.00447781	0.0175457	MAST3	19	18097793	18151692	+	6772	protein_coding	microtubule associated serine/threonine kinase 3 [Source:HGNC Symbol;Acc:HGNC:19036]
ENSG00000065308	0.163501	Up	0.00447334	0.0175326	TRAM2	6	52497402	52576915	-	6908	protein_coding	translocation associated membrane protein 2 [Source:HGNC Symbol;Acc:HGNC:16855]
ENSG00000109790	-0.209947	Down	0.00446409	0.0175018	KLHL5	4	39045039	39126857	+	5144	protein_coding	kelch like family member 5 [Source:HGNC Symbol;Acc:HGNC:6356]
ENSG00000142252	0.397689	Up	0.00446439	0.0175018	GEMIN7	19	45079195	45091524	+	1915	protein_coding	gem nuclear organelle associated protein 7 [Source:HGNC Symbol;Acc:HGNC:20045]
ENSG00000119522	0.286338	Up	0.00446077	0.0175006	DENND1A	9	123379654	123930152	-	10256	protein_coding	DENN domain containing 1A [Source:HGNC Symbol;Acc:HGNC:29324]
ENSG00000143786	0.650436	Up	0.00446187	0.0175006	CNIH3	1	224434660	224740549	+	6386	protein_coding	cornichon family AMPA receptor auxiliary protein 3 [Source:HGNC Symbol;Acc:HGNC:26802]
ENSG00000172466	-0.23816	Down	0.00445402	0.0174785	ZNF24	18	35332212	35345482	-	8257	protein_coding	zinc finger protein 24 [Source:HGNC Symbol;Acc:HGNC:13032]
ENSG00000170291	0.209762	Up	0.00444946	0.0174649	ELP5	17	7251416	7259940	+	2768	protein_coding	elongator acetyltransferase complex subunit 5 [Source:HGNC Symbol;Acc:HGNC:30617]
ENSG00000184007	0.151503	Up	0.00444515	0.0174553	PTP4A2	1	31906421	31944856	-	6719	protein_coding	protein tyrosine phosphatase type IVA, member 2 [Source:HGNC Symbol;Acc:HGNC:9635]
ENSG00000168397	0.233392	Up	0.00444591	0.0174553	ATG4B	2	241637213	241673857	+	6638	protein_coding	autophagy related 4B cysteine peptidase [Source:HGNC Symbol;Acc:HGNC:20790]
ENSG00000197363	-0.431567	Down	0.00443435	0.0174185	ZNF517	8	144798876	144811169	+	5308	protein_coding	zinc finger protein 517 [Source:HGNC Symbol;Acc:HGNC:27984]
ENSG00000175161	-0.663671	Down	0.00442946	0.0174036	CADM2	3	84958981	86074429	+	9990	protein_coding	cell adhesion molecule 2 [Source:HGNC Symbol;Acc:HGNC:29849]
ENSG00000167291	-0.233794	Down	0.00442417	0.0173872	TBC1D16	17	79932343	80035848	-	11555	protein_coding	TBC1 domain family member 16 [Source:HGNC Symbol;Acc:HGNC:28356]
ENSG00000169946	-1.0168	Down	0.00440691	0.0173237	ZFPM2	8	104590733	105804532	+	7775	protein_coding	zinc finger protein, FOG family member 2 [Source:HGNC Symbol;Acc:HGNC:16700]
ENSG00000102054	0.145277	Up	0.00439525	0.0172821	RBBP7	X	16839283	16870414	-	7392	protein_coding	RB binding protein 7, chromatin remodeling factor [Source:HGNC Symbol;Acc:HGNC:9890]
ENSG00000123609	-0.38242	Down	0.00438041	0.017228	NMI	2	151270465	151290057	-	3480	protein_coding	N-myc and STAT interactor [Source:HGNC Symbol;Acc:HGNC:7854]
ENSG00000178035	0.155628	Up	0.00437784	0.0172263	IMPDH2	3	49024325	49029408	-	2773	protein_coding	inosine monophosphate dehydrogenase 2 [Source:HGNC Symbol;Acc:HGNC:6053]
ENSG00000105755	0.285778	Up	0.00437888	0.0172263	ETHE1	19	43506719	43527244	-	1604	protein_coding	ETHE1, persulfide dioxygenase [Source:HGNC Symbol;Acc:HGNC:23287]
ENSG00000129187	0.188702	Up	0.00437377	0.0172147	DCTD	4	182890060	182917936	-	3466	protein_coding	dCMP deaminase [Source:HGNC Symbol;Acc:HGNC:2710]
ENSG00000144043	0.173379	Up	0.00436744	0.0171941	TEX261	2	70985938	70994945	-	4260	protein_coding	testis expressed 261 [Source:HGNC Symbol;Acc:HGNC:30712]
ENSG00000175061	0.187328	Up	0.00435973	0.017168	LRRC75A-AS1	17	16438822	16478678	+	3759	processed_transcript	LRRC75A antisense RNA 1 [Source:HGNC Symbol;Acc:HGNC:28619]
ENSG00000054277	0.426646	Up	0.00433901	0.0170907	OPN3	1	241590102	241677376	-	3716	protein_coding	opsin 3 [Source:HGNC Symbol;Acc:HGNC:14007]
ENSG00000110906	-0.195205	Down	0.00433197	0.0170672	KCTD10	12	109448656	109477544	-	9865	protein_coding	potassium channel tetramerization domain containing 10 [Source:HGNC Symbol;Acc:HGNC:23236]
ENSG00000140945	0.222921	Up	0.00432775	0.0170548	CDH13	16	82626803	83800640	+	11187	protein_coding	cadherin 13 [Source:HGNC Symbol;Acc:HGNC:1753]
ENSG00000100784	0.372316	Up	0.00431806	0.0170208	RPS6KA5	14	90847862	91060636	-	27976	protein_coding	ribosomal protein S6 kinase A5 [Source:HGNC Symbol;Acc:HGNC:10434]
ENSG00000153558	0.419011	Up	0.00431558	0.0170153	FBXL2	3	33277025	33403662	+	7664	protein_coding	F-box and leucine rich repeat protein 2 [Source:HGNC Symbol;Acc:HGNC:13598]
ENSG00000123836	-0.478902	Down	0.00431284	0.0170087	PFKFB2	1	207034366	207081024	+	10197	protein_coding	6-phosphofructo-2-kinase/fructose-2,6-biphosphatase 2 [Source:HGNC Symbol;Acc:HGNC:8873]
ENSG00000115318	-0.956822	Down	0.00430679	0.0169891	LOXL3	2	74532414	74555690	-	4363	protein_coding	lysyl oxidase like 3 [Source:HGNC Symbol;Acc:HGNC:13869]
ENSG00000244026	0.460769	Up	0.00430529	0.0169874	FAM86DP	3	75421552	75435110	-	3626	transcribed_unprocessed_pseudogene	family with sequence similarity 86 member D, pseudogene [Source:HGNC Symbol;Acc:HGNC:32659]
ENSG00000131748	0.191165	Up	0.00430227	0.0169797	STARD3	17	39637065	39663484	+	5160	protein_coding	StAR related lipid transfer domain containing 3 [Source:HGNC Symbol;Acc:HGNC:17579]
ENSG00000103264	0.255838	Up	0.00430185	0.0169797	FBXO31	16	87326987	87392142	-	6897	protein_coding	F-box protein 31 [Source:HGNC Symbol;Acc:HGNC:16510]
ENSG00000188157	-0.184877	Down	0.00428726	0.0169289	AGRN	1	1020123	1056118	+	10758	protein_coding	agrin [Source:HGNC Symbol;Acc:HGNC:329]
ENSG00000137801	-0.490391	Down	0.00428333	0.0169176	THBS1	15	39581079	39599466	+	9158	protein_coding	thrombospondin 1 [Source:HGNC Symbol;Acc:HGNC:11785]
ENSG00000186815	-0.336269	Down	0.00428092	0.0169123	TPCN1	12	113221050	113298585	+	8728	protein_coding	two pore segment channel 1 [Source:HGNC Symbol;Acc:HGNC:18182]
ENSG00000104969	0.145655	Up	0.0042612	0.0168386	SGTA	19	2754714	2783371	-	3801	protein_coding	small glutamine rich tetratricopeptide repeat containing alpha [Source:HGNC Symbol;Acc:HGNC:10819]
ENSG00000130717	0.208852	Up	0.0042533	0.0168116	UCK1	9	131523801	131531268	-	2688	protein_coding	uridine-cytidine kinase 1 [Source:HGNC Symbol;Acc:HGNC:14859]
ENSG00000010292	0.161436	Up	0.00424498	0.0167829	NCAPD2	12	6493356	6531955	+	6487	protein_coding	non-SMC condensin I complex subunit D2 [Source:HGNC Symbol;Acc:HGNC:24305]
ENSG00000232472	0.42497	Up	0.00424332	0.0167805	EEF1B2P3	X	24788392	24789069	-	678	processed_pseudogene	eukaryotic translation elongation factor 1 beta 2 pseudogene 3 [Source:HGNC Symbol;Acc:HGNC:3210]
ENSG00000149179	-0.268272	Down	0.00422505	0.0167124	C11orf49	11	46936689	47164385	+	6693	protein_coding	chromosome 11 open reading frame 49 [Source:HGNC Symbol;Acc:HGNC:28720]
ENSG00000072778	0.163984	Up	0.00421762	0.0166872	ACADVL	17	7217125	7225273	+	4865	protein_coding	acyl-CoA dehydrogenase very long chain [Source:HGNC Symbol;Acc:HGNC:92]
ENSG00000139266	0.266941	Up	0.00420152	0.0166276	2021-03-09	12	57755098	57760407	+	4005	protein_coding	membrane associated ring-CH-type finger 9 [Source:HGNC Symbol;Acc:HGNC:25139]
ENSG00000063322	-0.182656	Down	0.00419903	0.0166219	MED29	19	39391303	39400637	+	3835	protein_coding	mediator complex subunit 29 [Source:HGNC Symbol;Acc:HGNC:23074]
ENSG00000110536	-0.589158	Down	0.0041962	0.0166149	PTPMT1	11	47565430	47573461	+	2740	protein_coding	protein tyrosine phosphatase, mitochondrial 1 [Source:HGNC Symbol;Acc:HGNC:26965]
ENSG00000112146	0.19144	Up	0.00418509	0.0165751	FBXO9	6	53051991	53100873	+	8164	protein_coding	F-box protein 9 [Source:HGNC Symbol;Acc:HGNC:13588]
ENSG00000281398	-0.319972	Down	0.00416768	0.0165102	SNHG4	5	139274102	139284899	+	4469	lincRNA	small nucleolar RNA host gene 4 [Source:HGNC Symbol;Acc:HGNC:32964]
ENSG00000130511	0.196627	Up	0.0041666	0.0165101	SSBP4	19	18418864	18434562	+	2974	protein_coding	single stranded DNA binding protein 4 [Source:HGNC Symbol;Acc:HGNC:15676]
ENSG00000168398	-2.97181	Down	0.00416275	0.016499	BDKRB2	14	96204679	96244166	+	6845	protein_coding	bradykinin receptor B2 [Source:HGNC Symbol;Acc:HGNC:1030]
ENSG00000149541	0.200975	Up	0.00416095	0.0164959	B3GAT3	11	62615296	62622175	-	2428	protein_coding	beta-1,3-glucuronyltransferase 3 [Source:HGNC Symbol;Acc:HGNC:923]
ENSG00000197415	0.760501	Up	0.00416094	0.0164959	VEPH1	3	157259742	157533619	-	6554	protein_coding	ventricular zone expressed PH domain containing 1 [Source:HGNC Symbol;Acc:HGNC:25735]
ENSG00000114805	-0.580093	Down	0.00414963	0.0164593	PLCH1	3	155375580	155745067	-	7173	protein_coding	phospholipase C eta 1 [Source:HGNC Symbol;Acc:HGNC:29185]
ENSG00000163939	-0.211483	Down	0.00414061	0.0164276	PBRM1	3	52545352	52685917	-	9654	protein_coding	polybromo 1 [Source:HGNC Symbol;Acc:HGNC:30064]
ENSG00000127527	0.210126	Up	0.00413729	0.0164186	EPS15L1	19	16355239	16472085	-	8431	protein_coding	epidermal growth factor receptor pathway substrate 15 like 1 [Source:HGNC Symbol;Acc:HGNC:24634]
ENSG00000126368	-0.401047	Down	0.00412295	0.0163658	NR1D1	17	40092787	40100725	-	2772	protein_coding	nuclear receptor subfamily 1 group D member 1 [Source:HGNC Symbol;Acc:HGNC:7962]
ENSG00000255455	-0.582785	Down	0.00411987	0.0163577	AP003486.1	11	130866254	130870247	-	3994	lincRNA	uncharacterized LOC103611081 [Source:NCBI gene;Acc:103611081]
ENSG00000172667	-0.299585	Down	0.0041127	0.0163333	ZMAT3	3	179017223	179072279	-	9646	protein_coding	zinc finger matrin-type 3 [Source:HGNC Symbol;Acc:HGNC:29983]
ENSG00000175938	-0.38257	Down	0.0041106	0.016329	ORAI3	16	30949066	30956461	+	2643	protein_coding	ORAI calcium release-activated calcium modulator 3 [Source:HGNC Symbol;Acc:HGNC:28185]
ENSG00000174799	-0.398686	Down	0.00410931	0.016328	CEP135	4	55948871	56033363	+	8640	protein_coding	centrosomal protein 135 [Source:HGNC Symbol;Acc:HGNC:29086]
ENSG00000108641	-0.354945	Down	0.00410632	0.0163219	B9D1	17	19337554	19378193	-	3667	protein_coding	B9 domain containing 1 [Source:HGNC Symbol;Acc:HGNC:24123]
ENSG00000198053	0.352751	Up	0.00410675	0.0163219	SIRPA	20	1894167	1940592	+	5068	protein_coding	signal regulatory protein alpha [Source:HGNC Symbol;Acc:HGNC:9662]
ENSG00000102125	0.318473	Up	0.0040837	0.0162384	TAZ	X	154411518	154421726	+	4721	protein_coding	tafazzin [Source:HGNC Symbol;Acc:HGNC:11577]
ENSG00000118276	0.404835	Up	0.00407637	0.0162134	B4GALT6	18	31622247	31685836	-	5306	protein_coding	beta-1,4-galactosyltransferase 6 [Source:HGNC Symbol;Acc:HGNC:929]
ENSG00000104228	0.258877	Up	0.00404498	0.0160926	TRIM35	8	27284887	27311319	-	4269	protein_coding	tripartite motif containing 35 [Source:HGNC Symbol;Acc:HGNC:16285]
ENSG00000177181	-0.878403	Down	0.00404061	0.0160792	RIMKLA	1	42380795	42422578	+	8981	protein_coding	ribosomal modification protein rimK like family member A [Source:HGNC Symbol;Acc:HGNC:28725]
ENSG00000049883	-0.416257	Down	0.00403374	0.0160559	PTCD2	5	72320367	72368395	+	12115	protein_coding	pentatricopeptide repeat domain 2 [Source:HGNC Symbol;Acc:HGNC:25734]
ENSG00000101361	0.16931	Up	0.00403332	0.0160559	NOP56	20	2652145	2658393	+	5398	protein_coding	NOP56 ribonucleoprotein [Source:HGNC Symbol;Acc:HGNC:15911]
ENSG00000135749	-0.281158	Down	0.00402678	0.0160363	PCNX2	1	232983435	233295713	-	13815	protein_coding	pecanex 2 [Source:HGNC Symbol;Acc:HGNC:8736]
ENSG00000068366	0.149496	Up	0.00402285	0.0160246	ACSL4	X	109624244	109733403	-	6415	protein_coding	acyl-CoA synthetase long chain family member 4 [Source:HGNC Symbol;Acc:HGNC:3571]
ENSG00000273238	0.49209	Up	0.00402268	0.0160246	TMEM271	4	573880	576300	-	2421	protein_coding	transmembrane protein 271 [Source:NCBI gene;Acc:112441426]
ENSG00000115844	-1.04968	Down	0.00401608	0.0160057	DLX2	2	172099439	172102900	-	2970	protein_coding	distal-less homeobox 2 [Source:HGNC Symbol;Acc:HGNC:2915]
ENSG00000068971	-0.39752	Down	0.0040102	0.0159863	PPP2R5B	11	64917553	64934473	+	3376	protein_coding	protein phosphatase 2 regulatory subunit B'beta [Source:HGNC Symbol;Acc:HGNC:9310]
ENSG00000167434	-2.68194	Down	0.00400502	0.0159697	CA4	17	60149936	60170899	+	2424	protein_coding	carbonic anhydrase 4 [Source:HGNC Symbol;Acc:HGNC:1375]
ENSG00000136560	-0.291705	Down	0.0040001	0.0159541	TANK	2	161136908	161236221	+	5579	protein_coding	TRAF family member associated NFKB activator [Source:HGNC Symbol;Acc:HGNC:11562]
ENSG00000170962	-0.549432	Down	0.00399655	0.0159439	PDGFD	11	103907186	104164379	-	4266	protein_coding	platelet derived growth factor D [Source:HGNC Symbol;Acc:HGNC:30620]
ENSG00000085276	-0.28142	Down	0.00399156	0.0159281	MECOM	3	169083499	169663618	-	9103	protein_coding	MDS1 and EVI1 complex locus [Source:HGNC Symbol;Acc:HGNC:3498]
ENSG00000174989	-0.355342	Down	0.00398787	0.0159206	FBXW8	12	116910956	117031148	+	5169	protein_coding	F-box and WD repeat domain containing 8 [Source:HGNC Symbol;Acc:HGNC:13597]
ENSG00000095906	0.220608	Up	0.00398869	0.0159206	NUBP2	16	1782901	1789191	+	4983	protein_coding	nucleotide binding protein 2 [Source:HGNC Symbol;Acc:HGNC:8042]
ENSG00000116791	0.228123	Up	0.00394487	0.0157536	CRYZ	1	74705482	74733408	-	4085	protein_coding	crystallin zeta [Source:HGNC Symbol;Acc:HGNC:2419]
ENSG00000279519	-1.0996	Down	0.00393326	0.0157112	AC007382.1	2	36839922	36842539	-	2618	TEC	TEC
ENSG00000164308	-0.214929	Down	0.00391843	0.0156628	ERAP2	5	96875939	96919716	+	7422	protein_coding	endoplasmic reticulum aminopeptidase 2 [Source:HGNC Symbol;Acc:HGNC:29499]
ENSG00000105738	0.227751	Up	0.003918	0.0156628	SIPA1L3	19	37907228	38208372	+	10335	protein_coding	signal induced proliferation associated 1 like 3 [Source:HGNC Symbol;Acc:HGNC:23801]
ENSG00000184922	0.355167	Up	0.00392015	0.0156628	FMNL1	17	45221444	45247320	+	7576	protein_coding	formin like 1 [Source:HGNC Symbol;Acc:HGNC:1212]
ENSG00000273706	0.491081	Up	0.00391991	0.0156628	LHX1	17	36936785	36944612	+	4882	protein_coding	LIM homeobox 1 [Source:HGNC Symbol;Acc:HGNC:6593]
ENSG00000174444	0.154069	Up	0.00390843	0.0156317	RPL4	15	66498015	66524532	-	5637	protein_coding	ribosomal protein L4 [Source:HGNC Symbol;Acc:HGNC:10353]
ENSG00000005020	0.204587	Up	0.0038964	0.0155876	SKAP2	7	26667062	26995239	-	5520	protein_coding	src kinase associated phosphoprotein 2 [Source:HGNC Symbol;Acc:HGNC:15687]
ENSG00000198521	-0.439499	Down	0.00386712	0.0154743	ZNF43	19	21804949	21852125	-	8649	protein_coding	zinc finger protein 43 [Source:HGNC Symbol;Acc:HGNC:13109]
ENSG00000162490	-2.5743	Down	0.0038609	0.0154533	DRAXIN	1	11691729	11725857	+	7346	protein_coding	dorsal inhibitory axon guidance protein [Source:HGNC Symbol;Acc:HGNC:25054]
ENSG00000197122	0.215945	Up	0.00385214	0.0154222	SRC	20	37344685	37406050	+	6468	protein_coding	SRC proto-oncogene, non-receptor tyrosine kinase [Source:HGNC Symbol;Acc:HGNC:11283]
ENSG00000164039	-0.49206	Down	0.00384811	0.01541	BDH2	4	103079435	103099883	-	3383	protein_coding	3-hydroxybutyrate dehydrogenase 2 [Source:HGNC Symbol;Acc:HGNC:32389]
ENSG00000167552	0.135184	Up	0.00383268	0.015352	TUBA1A	12	49184796	49189324	-	3421	protein_coding	tubulin alpha 1a [Source:HGNC Symbol;Acc:HGNC:20766]
ENSG00000112855	0.21046	Up	0.00381459	0.0152834	HARS2	5	140691426	140699318	+	3736	protein_coding	histidyl-tRNA synthetase 2, mitochondrial [Source:HGNC Symbol;Acc:HGNC:4817]
ENSG00000108352	-0.683072	Down	0.00381016	0.0152727	RAPGEFL1	17	40177010	40195656	+	5711	protein_coding	Rap guanine nucleotide exchange factor like 1 [Source:HGNC Symbol;Acc:HGNC:17428]
ENSG00000267041	0.636101	Up	0.00381094	0.0152727	ZNF850	19	36714383	36772825	-	7850	protein_coding	zinc finger protein 850 [Source:HGNC Symbol;Acc:HGNC:27994]
ENSG00000125454	0.397867	Up	0.00378529	0.0151776	SLC25A19	17	75272981	75289510	-	3316	protein_coding	solute carrier family 25 member 19 [Source:HGNC Symbol;Acc:HGNC:14409]
ENSG00000117523	-0.201931	Down	0.00376486	0.0150995	PRRC2C	1	171485551	171593511	+	14173	protein_coding	proline rich coiled-coil 2C [Source:HGNC Symbol;Acc:HGNC:24903]
ENSG00000178878	-0.364404	Down	0.00376086	0.0150872	APOLD1	12	12725917	12829975	+	7243	protein_coding	apolipoprotein L domain containing 1 [Source:HGNC Symbol;Acc:HGNC:25268]
ENSG00000136933	0.298518	Up	0.00375341	0.0150612	RABEPK	9	125200542	125234158	+	3401	protein_coding	Rab9 effector protein with kelch motifs [Source:HGNC Symbol;Acc:HGNC:16896]
ENSG00000173218	0.194622	Up	0.00375176	0.0150584	VANGL1	1	115641953	115698224	+	9062	protein_coding	VANGL planar cell polarity protein 1 [Source:HGNC Symbol;Acc:HGNC:15512]
ENSG00000158079	0.487166	Up	0.00374962	0.0150536	PTPDC1	9	94030794	94109856	+	6404	protein_coding	protein tyrosine phosphatase domain containing 1 [Source:HGNC Symbol;Acc:HGNC:30184]
ENSG00000070404	-0.327755	Down	0.00373734	0.0150081	FSTL3	19	676365	683399	+	3067	protein_coding	follistatin like 3 [Source:HGNC Symbol;Acc:HGNC:3973]
ENSG00000229953	-0.953244	Down	0.00372699	0.0149703	AL590666.2	1	156646507	156661424	-	758	antisense	novel transcript
ENSG00000167632	-0.25469	Down	0.00371761	0.0149364	TRAPPC9	8	139727725	140458579	-	9673	protein_coding	trafficking protein particle complex 9 [Source:HGNC Symbol;Acc:HGNC:30832]
ENSG00000073282	-2.16746	Down	0.00370857	0.0149039	TP63	3	189631416	189897279	+	7454	protein_coding	tumor protein p63 [Source:HGNC Symbol;Acc:HGNC:15979]
ENSG00000116786	0.185238	Up	0.0037081	0.0149039	PLEKHM2	1	15684332	15734769	+	4122	protein_coding	pleckstrin homology and RUN domain containing M2 [Source:HGNC Symbol;Acc:HGNC:29131]
ENSG00000283041	0.153567	Up	0.00369674	0.0148639	AC008038.1	7	133034607	133035920	-	1314	processed_pseudogene	eukaryotic translation elongation factor 1 gamma (
ENSG00000136960	-1.55761	Down	0.00369192	0.0148483	ENPP2	8	119557086	119673453	-	6729	protein_coding	ectonucleotide pyrophosphatase/phosphodiesterase 2 [Source:HGNC Symbol;Acc:HGNC:3357]
ENSG00000178397	0.284714	Up	0.00367616	0.0147887	FAM220A	7	6329409	6348981	-	2395	protein_coding	family with sequence similarity 220 member A [Source:HGNC Symbol;Acc:HGNC:22422]
ENSG00000130713	0.238145	Up	0.00367511	0.0147882	EXOSC2	9	130693721	130704894	+	4240	protein_coding	exosome component 2 [Source:HGNC Symbol;Acc:HGNC:17097]
ENSG00000164307	-0.227493	Down	0.00367036	0.0147728	ERAP1	5	96760810	96808100	-	7945	protein_coding	endoplasmic reticulum aminopeptidase 1 [Source:HGNC Symbol;Acc:HGNC:18173]
ENSG00000004961	0.288686	Up	0.00366719	0.0147638	HCCS	X	11111301	11123078	+	2335	protein_coding	holocytochrome c synthase [Source:HGNC Symbol;Acc:HGNC:4837]
ENSG00000134278	0.220055	Up	0.00366452	0.0147568	SPIRE1	18	12446512	12658134	-	6532	protein_coding	spire type actin nucleation factor 1 [Source:HGNC Symbol;Acc:HGNC:30622]
ENSG00000054118	0.156394	Up	0.00365903	0.0147385	THRAP3	1	36224416	36305357	+	4736	protein_coding	thyroid hormone receptor associated protein 3 [Source:HGNC Symbol;Acc:HGNC:22964]
ENSG00000159128	-0.329917	Down	0.00365627	0.0147311	IFNGR2	21	33402896	33479348	+	2960	protein_coding	interferon gamma receptor 2 [Source:HGNC Symbol;Acc:HGNC:5440]
ENSG00000107290	-0.209249	Down	0.00364254	0.0146813	SETX	9	132261356	132354985	-	12140	protein_coding	senataxin [Source:HGNC Symbol;Acc:HGNC:445]
ENSG00000078808	0.141459	Up	0.00364298	0.0146813	SDF4	1	1216908	1232031	-	4709	protein_coding	stromal cell derived factor 4 [Source:HGNC Symbol;Acc:HGNC:24188]
ENSG00000119705	0.234557	Up	0.00363725	0.0146656	SLIRP	14	77708071	77761104	+	2631	protein_coding	SRA stem-loop interacting RNA binding protein [Source:HGNC Symbol;Acc:HGNC:20495]
ENSG00000143970	-0.238376	Down	0.00363144	0.0146459	ASXL2	2	25733753	25878516	-	13023	protein_coding	ASXL transcriptional regulator 2 [Source:HGNC Symbol;Acc:HGNC:23805]
ENSG00000103657	-0.236357	Down	0.0036214	0.0146097	HERC1	15	63608618	63833942	-	17053	protein_coding	HECT and RLD domain containing E3 ubiquitin protein ligase family member 1 [Source:HGNC Symbol;Acc:HGNC:4867]
ENSG00000137038	0.232485	Up	0.00362153	0.0146097	DMAC1	9	7796490	7888380	-	3000	protein_coding	distal membrane arm assembly complex 1 [Source:HGNC Symbol;Acc:HGNC:30536]
ENSG00000127463	-0.165119	Down	0.00361666	0.0145975	EMC1	1	19215664	19251552	-	9623	protein_coding	ER membrane protein complex subunit 1 [Source:HGNC Symbol;Acc:HGNC:28957]
ENSG00000006704	0.229453	Up	0.00361539	0.0145969	GTF2IRD1	7	74453790	74602604	+	6498	protein_coding	GTF2I repeat domain containing 1 [Source:HGNC Symbol;Acc:HGNC:4661]
ENSG00000136167	0.45533	Up	0.00361561	0.0145969	LCP1	13	46125920	46211871	-	5061	protein_coding	lymphocyte cytosolic protein 1 [Source:HGNC Symbol;Acc:HGNC:6528]
ENSG00000162600	0.421585	Up	0.00359917	0.014538	OMA1	1	58415384	58546802	-	3718	protein_coding	OMA1 zinc metallopeptidase [Source:HGNC Symbol;Acc:HGNC:29661]
ENSG00000103245	0.28044	Up	0.00359226	0.0145138	CIAO3	16	729753	741329	-	8101	protein_coding	cytosolic iron-sulfur assembly component 3 [Source:HGNC Symbol;Acc:HGNC:14179]
ENSG00000164048	-0.5088	Down	0.00358995	0.0145093	ZNF589	3	48241100	48299253	+	5521	protein_coding	zinc finger protein 589 [Source:HGNC Symbol;Acc:HGNC:16747]
ENSG00000030066	-0.183	Down	0.00359023	0.0145093	NUP160	11	47778087	47848555	-	8576	protein_coding	nucleoporin 160 [Source:HGNC Symbol;Acc:HGNC:18017]
ENSG00000101190	0.304962	Up	0.00358296	0.0144873	TCFL5	20	62841115	62861763	-	3436	protein_coding	transcription factor like 5 [Source:HGNC Symbol;Acc:HGNC:11646]
ENSG00000169223	0.135079	Up	0.00357279	0.0144499	LMAN2	5	177331562	177351852	-	2357	protein_coding	lectin, mannose binding 2 [Source:HGNC Symbol;Acc:HGNC:16986]
ENSG00000197444	-1.05027	Down	0.00357173	0.0144493	OGDHL	10	49734643	49762379	-	5724	protein_coding	oxoglutarate dehydrogenase like [Source:HGNC Symbol;Acc:HGNC:25590]
ENSG00000162441	0.369268	Up	0.00357138	0.0144493	LZIC	1	9922113	9943407	-	2794	protein_coding	leucine zipper and CTNNBIP1 domain containing [Source:HGNC Symbol;Acc:HGNC:17497]
ENSG00000197976	0.325436	Up	0.00355948	0.0144071	AKAP17A	X	1591593	1602514	+	4075	protein_coding	A-kinase anchoring protein 17A [Source:HGNC Symbol;Acc:HGNC:18783]
ENSG00000205918	-1.12467	Down	0.00355802	0.0144049	PDPK2P	16	2616121	2643296	-	4426	transcribed_unprocessed_pseudogene	3-phosphoinositide dependent protein kinase 2, pseudogene [Source:HGNC Symbol;Acc:HGNC:49897]
ENSG00000166135	0.159098	Up	0.00355587	0.0143998	HIF1AN	10	100529072	100559998	+	13950	protein_coding	hypoxia inducible factor 1 subunit alpha inhibitor [Source:HGNC Symbol;Acc:HGNC:17113]
ENSG00000225178	0.361256	Up	0.00355314	0.0143925	RPSAP58	19	23827162	23828049	+	888	processed_pseudogene	ribosomal protein SA pseudogene 58 [Source:HGNC Symbol;Acc:HGNC:36809]
ENSG00000153046	0.24804	Up	0.00354992	0.0143831	CDYL	6	4706159	4955551	+	4531	protein_coding	chromodomain Y like [Source:HGNC Symbol;Acc:HGNC:1811]
ENSG00000143436	0.250042	Up	0.00351923	0.0142624	MRPL9	1	151759643	151763564	-	1812	protein_coding	mitochondrial ribosomal protein L9 [Source:HGNC Symbol;Acc:HGNC:14277]
ENSG00000168813	-0.285285	Down	0.00351779	0.0142602	ZNF507	19	32345594	32387667	+	11239	protein_coding	zinc finger protein 507 [Source:HGNC Symbol;Acc:HGNC:23783]
ENSG00000114767	0.255001	Up	0.00351682	0.0142599	RRP9	3	51933430	51941941	-	1578	protein_coding	ribosomal RNA processing 9, U3 small nucleolar RNA binding protein [Source:HGNC Symbol;Acc:HGNC:16829]
ENSG00000142188	0.30781	Up	0.00351607	0.0142599	TMEM50B	21	33432485	33480011	-	4495	protein_coding	transmembrane protein 50B [Source:HGNC Symbol;Acc:HGNC:1280]
ENSG00000161980	0.331168	Up	0.00350231	0.0142083	POLR3K	16	46407	53628	-	1889	protein_coding	RNA polymerase III subunit K [Source:HGNC Symbol;Acc:HGNC:14121]
ENSG00000103653	0.176861	Up	0.0034964	0.014188	CSK	15	74782057	74803198	+	4570	protein_coding	C-terminal Src kinase [Source:HGNC Symbol;Acc:HGNC:2444]
ENSG00000164309	-1.68955	Down	0.00349081	0.0141703	CMYA5	5	79689877	79800240	+	14179	protein_coding	cardiomyopathy associated 5 [Source:HGNC Symbol;Acc:HGNC:14305]
ENSG00000151923	0.201104	Up	0.00349052	0.0141703	TIAL1	10	119571802	119597029	-	7355	protein_coding	TIA1 cytotoxic granule associated RNA binding protein like 1 [Source:HGNC Symbol;Acc:HGNC:11804]
ENSG00000148291	0.295228	Up	0.00349115	0.0141703	SURF2	9	133356552	133361169	+	1008	protein_coding	surfeit 2 [Source:HGNC Symbol;Acc:HGNC:11475]
ENSG00000160298	0.3733	Up	0.00347024	0.0140963	C21orf58	21	46300181	46323875	-	5315	protein_coding	chromosome 21 open reading frame 58 [Source:HGNC Symbol;Acc:HGNC:1300]
ENSG00000153814	0.373485	Up	0.00347017	0.0140963	JAZF1	7	27830573	28180743	-	4206	protein_coding	JAZF zinc finger 1 [Source:HGNC Symbol;Acc:HGNC:28917]
ENSG00000105726	0.195009	Up	0.00346162	0.0140685	ATP13A1	19	19645198	19663693	-	8376	protein_coding	ATPase 13A1 [Source:HGNC Symbol;Acc:HGNC:24215]
ENSG00000011260	0.231218	Up	0.00345859	0.0140598	UTP18	17	51260528	51297936	+	2721	protein_coding	UTP18, small subunit processome component [Source:HGNC Symbol;Acc:HGNC:24274]
ENSG00000180626	-0.528006	Down	0.00345291	0.0140403	ZNF594	17	5179536	5191883	-	5314	protein_coding	zinc finger protein 594 [Source:HGNC Symbol;Acc:HGNC:29392]
ENSG00000165507	-0.457203	Down	0.00344712	0.0140203	DEPP1	10	44970981	44978810	-	2979	protein_coding	DEPP1, autophagy regulator [Source:HGNC Symbol;Acc:HGNC:23355]
ENSG00000124608	0.291072	Up	0.00344316	0.0140078	AARS2	6	44299654	44313326	-	4298	protein_coding	alanyl-tRNA synthetase 2, mitochondrial [Source:HGNC Symbol;Acc:HGNC:21022]
ENSG00000075711	0.146866	Up	0.00343573	0.0139812	DLG1	3	197042560	197299300	-	11001	protein_coding	discs large MAGUK scaffold protein 1 [Source:HGNC Symbol;Acc:HGNC:2900]
ENSG00000125967	0.243499	Up	0.00343272	0.0139725	NECAB3	20	33657087	33674463	-	4342	protein_coding	N-terminal EF-hand calcium binding protein 3 [Source:HGNC Symbol;Acc:HGNC:15851]
ENSG00000165271	0.173026	Up	0.00341754	0.0139143	NOL6	9	33461441	33473930	-	5906	protein_coding	nucleolar protein 6 [Source:HGNC Symbol;Acc:HGNC:19910]
ENSG00000188766	0.308078	Up	0.00339902	0.0138425	SPRED3	19	38388421	38399587	+	5864	protein_coding	sprouty related EVH1 domain containing 3 [Source:HGNC Symbol;Acc:HGNC:31041]
ENSG00000064961	0.158977	Up	0.00339293	0.0138212	HMG20B	19	3572777	3579088	+	3857	protein_coding	high mobility group 20B [Source:HGNC Symbol;Acc:HGNC:5002]
ENSG00000156463	0.459593	Up	0.00338617	0.0137973	SH3RF2	5	145936579	146081791	+	7232	protein_coding	SH3 domain containing ring finger 2 [Source:HGNC Symbol;Acc:HGNC:26299]
ENSG00000185414	0.299869	Up	0.00337529	0.0137565	MRPL30	2	99181079	99197626	+	2898	protein_coding	mitochondrial ribosomal protein L30 [Source:HGNC Symbol;Acc:HGNC:14036]
ENSG00000106948	-0.546692	Down	0.00336486	0.0137198	AKNA	9	114334156	114394405	-	10601	protein_coding	AT-hook transcription factor [Source:HGNC Symbol;Acc:HGNC:24108]
ENSG00000106638	0.21501	Up	0.00336543	0.0137198	TBL2	7	73567533	73578791	-	6466	protein_coding	transducin beta like 2 [Source:HGNC Symbol;Acc:HGNC:11586]
ENSG00000198417	-0.799966	Down	0.00335357	0.0136785	MT1F	16	56657694	56660698	+	1889	protein_coding	metallothionein 1F [Source:HGNC Symbol;Acc:HGNC:7398]
ENSG00000140395	0.196117	Up	0.00335219	0.0136764	WDR61	15	78277835	78299794	-	7279	protein_coding	WD repeat domain 61 [Source:HGNC Symbol;Acc:HGNC:30300]
ENSG00000127603	0.199676	Up	0.00334516	0.0136512	MACF1	1	39081316	39487177	+	40739	protein_coding	microtubule-actin crosslinking factor 1 [Source:HGNC Symbol;Acc:HGNC:13664]
ENSG00000167555	-0.377947	Down	0.00333061	0.0135954	ZNF528	19	52397849	52418412	+	8530	protein_coding	zinc finger protein 528 [Source:HGNC Symbol;Acc:HGNC:29384]
ENSG00000141873	0.234761	Up	0.00332863	0.0135908	SLC39A3	19	2732204	2740152	-	4552	protein_coding	solute carrier family 39 member 3 [Source:HGNC Symbol;Acc:HGNC:17128]
ENSG00000158711	-0.260165	Down	0.00331912	0.0135554	ELK4	1	205597556	205631962	-	12142	protein_coding	ELK4, ETS transcription factor [Source:HGNC Symbol;Acc:HGNC:3326]
ENSG00000105723	0.201864	Up	0.00331873	0.0135554	GSK3A	19	42230186	42242625	-	4126	protein_coding	glycogen synthase kinase 3 alpha [Source:HGNC Symbol;Acc:HGNC:4616]
ENSG00000144681	0.254193	Up	0.00331771	0.0135554	STAC	3	36380344	36548007	+	4396	protein_coding	SH3 and cysteine rich domain [Source:HGNC Symbol;Acc:HGNC:11353]
ENSG00000160392	0.257338	Up	0.00331759	0.0135554	C19orf47	19	40319536	40348527	-	4875	protein_coding	chromosome 19 open reading frame 47 [Source:HGNC Symbol;Acc:HGNC:26723]
ENSG00000133101	-0.356581	Down	0.00330397	0.0135075	CCNA1	13	36431520	36442882	+	2400	protein_coding	cyclin A1 [Source:HGNC Symbol;Acc:HGNC:1577]
ENSG00000268940	0.395944	Up	0.00330367	0.0135075	CT45A1	X	135713453	135723539	+	1325	protein_coding	cancer/testis antigen family 45 member A1 [Source:HGNC Symbol;Acc:HGNC:33267]
ENSG00000185507	-2.0803	Down	0.00329389	0.0134732	IRF7	11	612553	615999	-	2628	protein_coding	interferon regulatory factor 7 [Source:HGNC Symbol;Acc:HGNC:6122]
ENSG00000163866	0.221913	Up	0.00329275	0.0134721	SMIM12	1	34712737	34859816	-	8091	protein_coding	small integral membrane protein 12 [Source:HGNC Symbol;Acc:HGNC:25154]
ENSG00000204231	0.259797	Up	0.00329186	0.0134719	RXRB	6	33193588	33200688	-	3920	protein_coding	retinoid X receptor beta [Source:HGNC Symbol;Acc:HGNC:10478]
ENSG00000118046	0.168347	Up	0.00328866	0.0134623	STK11	19	1177558	1228435	+	8639	protein_coding	serine/threonine kinase 11 [Source:HGNC Symbol;Acc:HGNC:11389]
ENSG00000100867	-0.760574	Down	0.00327487	0.0134093	DHRS2	14	23630115	23645639	+	7556	protein_coding	dehydrogenase/reductase 2 [Source:HGNC Symbol;Acc:HGNC:18349]
ENSG00000090060	0.165101	Up	0.00327279	0.0134042	PAPOLA	14	96501433	96567111	+	12766	protein_coding	poly(A) polymerase alpha [Source:HGNC Symbol;Acc:HGNC:14981]
ENSG00000197457	-0.35535	Down	0.00326884	0.0133915	STMN3	20	63639705	63657682	-	3032	protein_coding	stathmin 3 [Source:HGNC Symbol;Acc:HGNC:15926]
ENSG00000112182	-1.20093	Down	0.00326769	0.0133903	BACH2	6	89926529	90296908	-	9786	protein_coding	BTB domain and CNC homolog 2 [Source:HGNC Symbol;Acc:HGNC:14078]
ENSG00000033011	0.262995	Up	0.00326402	0.0133787	ALG1	16	5033923	5087379	+	4553	protein_coding	ALG1, chitobiosyldiphosphodolichol beta-mannosyltransferase [Source:HGNC Symbol;Acc:HGNC:18294]
ENSG00000166582	-1.72687	Down	0.00326139	0.0133744	CENPV	17	16342534	16353656	-	2880	protein_coding	centromere protein V [Source:HGNC Symbol;Acc:HGNC:29920]
ENSG00000167100	-1.18667	Down	0.00326214	0.0133744	SAMD14	17	50110040	50129882	-	7016	protein_coding	sterile alpha motif domain containing 14 [Source:HGNC Symbol;Acc:HGNC:27312]
ENSG00000039319	-0.236856	Down	0.00325683	0.0133596	ZFYVE16	5	80408013	80479350	+	11461	protein_coding	zinc finger FYVE-type containing 16 [Source:HGNC Symbol;Acc:HGNC:20756]
ENSG00000139044	-0.774134	Down	0.0032538	0.0133506	B4GALNT3	12	460364	563509	+	6867	protein_coding	beta-1,4-N-acetyl-galactosaminyltransferase 3 [Source:HGNC Symbol;Acc:HGNC:24137]
ENSG00000153071	0.203526	Up	0.00325235	0.0133481	DAB2	5	39371675	39462300	-	7717	protein_coding	DAB2, clathrin adaptor protein [Source:HGNC Symbol;Acc:HGNC:2662]
ENSG00000012174	-0.277614	Down	0.00324245	0.0133109	MBTPS2	X	21839636	21885424	+	8927	protein_coding	membrane bound transcription factor peptidase, site 2 [Source:HGNC Symbol;Acc:HGNC:15455]
ENSG00000246859	-1.10002	Down	0.00323907	0.0133005	STARD4-AS1	5	111512226	111739726	+	5647	antisense	STARD4 antisense RNA 1 [Source:HGNC Symbol;Acc:HGNC:44117]
ENSG00000113369	-0.345765	Down	0.00323849	0.0133005	ARRDC3	5	91368724	91383359	-	4934	protein_coding	arrestin domain containing 3 [Source:HGNC Symbol;Acc:HGNC:29263]
ENSG00000173744	0.221679	Up	0.00323078	0.0132734	AGFG1	2	227472152	227561214	+	9321	protein_coding	ArfGAP with FG repeats 1 [Source:HGNC Symbol;Acc:HGNC:5175]
ENSG00000106268	0.269968	Up	0.00322457	0.0132513	NUDT1	7	2242222	2251146	+	2093	protein_coding	nudix hydrolase 1 [Source:HGNC Symbol;Acc:HGNC:8048]
ENSG00000163956	0.196635	Up	0.00322243	0.0132459	LRPAP1	4	3503597	3532559	-	11944	protein_coding	LDL receptor related protein associated protein 1 [Source:HGNC Symbol;Acc:HGNC:6701]
ENSG00000065911	0.221847	Up	0.00322165	0.0132459	MTHFD2	2	74198562	74217565	+	4870	protein_coding	methylenetetrahydrofolate dehydrogenase (NADP+ dependent) 2, methenyltetrahydrofolate cyclohydrolase [Source:HGNC Symbol;Acc:HGNC:7434]
ENSG00000138771	-0.231203	Down	0.003218	0.0132346	SHROOM3	4	76435100	76783253	+	13958	protein_coding	shroom family member 3 [Source:HGNC Symbol;Acc:HGNC:30422]
ENSG00000230733	0.265877	Up	0.00320621	0.0131895	AC092171.2	7	5475804	5479811	+	3251	lincRNA	novel transcript
ENSG00000143748	0.258322	Up	0.00320212	0.0131761	NVL	1	224227334	224330387	-	4813	protein_coding	nuclear VCP-like [Source:HGNC Symbol;Acc:HGNC:8070]
ENSG00000203965	-0.684084	Down	0.00320045	0.0131726	EFCAB7	1	63523372	63572693	+	5704	protein_coding	EF-hand calcium binding domain 7 [Source:HGNC Symbol;Acc:HGNC:29379]
ENSG00000196511	0.777114	Up	0.0032003	0.0131726	TPK1	7	144451941	144836395	-	8442	protein_coding	thiamin pyrophosphokinase 1 [Source:HGNC Symbol;Acc:HGNC:17358]
ENSG00000092330	0.226078	Up	0.00319719	0.0131661	TINF2	14	24239643	24242674	-	2712	protein_coding	TERF1 interacting nuclear factor 2 [Source:HGNC Symbol;Acc:HGNC:11824]
ENSG00000151806	0.259805	Up	0.00319571	0.0131634	GUF1	4	44678427	44700926	+	4454	protein_coding	GUF1 homolog, GTPase [Source:HGNC Symbol;Acc:HGNC:25799]
ENSG00000109472	-0.370463	Down	0.00319057	0.0131475	CPE	4	165361194	165498320	+	2958	protein_coding	carboxypeptidase E [Source:HGNC Symbol;Acc:HGNC:2303]
ENSG00000166123	0.260354	Up	0.00319103	0.0131475	GPT2	16	46884378	46931297	+	6354	protein_coding	glutamic--pyruvic transaminase 2 [Source:HGNC Symbol;Acc:HGNC:18062]
ENSG00000254004	-0.33169	Down	0.00317943	0.0131068	ZNF260	19	36510695	36528660	-	5952	protein_coding	zinc finger protein 260 [Source:HGNC Symbol;Acc:HGNC:13499]
ENSG00000164649	0.199841	Up	0.00317949	0.0131068	CDCA7L	7	21900900	21946084	-	4074	protein_coding	cell division cycle associated 7 like [Source:HGNC Symbol;Acc:HGNC:30777]
ENSG00000108511	0.573174	Up	0.00315036	0.0129935	HOXB6	17	48595751	48604992	-	2604	protein_coding	homeobox B6 [Source:HGNC Symbol;Acc:HGNC:5117]
ENSG00000153767	-0.396921	Down	0.00312264	0.0128825	GTF2E1	3	120742637	120783069	+	3370	protein_coding	general transcription factor IIE subunit 1 [Source:HGNC Symbol;Acc:HGNC:4650]
ENSG00000198646	-0.231813	Down	0.00311488	0.0128572	NCOA6	20	34689097	34825649	-	11131	protein_coding	nuclear receptor coactivator 6 [Source:HGNC Symbol;Acc:HGNC:15936]
ENSG00000115317	0.336455	Up	0.00311569	0.0128572	HTRA2	2	74529377	74533348	+	3001	protein_coding	HtrA serine peptidase 2 [Source:HGNC Symbol;Acc:HGNC:14348]
ENSG00000129566	-0.352428	Down	0.00311214	0.0128492	TEP1	14	20365667	20413429	-	11328	protein_coding	telomerase associated protein 1 [Source:HGNC Symbol;Acc:HGNC:11726]
ENSG00000153714	0.317756	Up	0.00310323	0.0128158	LURAP1L	9	12775021	12822131	+	2132	protein_coding	leucine rich adaptor protein 1 like [Source:HGNC Symbol;Acc:HGNC:31452]
ENSG00000153832	-0.956453	Down	0.00309746	0.0127972	FBXO36	2	229922302	230013109	+	3945	protein_coding	F-box protein 36 [Source:HGNC Symbol;Acc:HGNC:27020]
ENSG00000173726	-0.169127	Down	0.00309792	0.0127972	TOMM20	1	235109336	235128936	-	3542	protein_coding	translocase of outer mitochondrial membrane 20 [Source:HGNC Symbol;Acc:HGNC:20947]
ENSG00000183828	0.329421	Up	0.00309197	0.0127793	NUDT14	14	105172938	105181323	-	1916	protein_coding	nudix hydrolase 14 [Source:HGNC Symbol;Acc:HGNC:20141]
ENSG00000174775	0.231341	Up	0.00308824	0.0127672	HRAS	11	532242	537287	-	1854	protein_coding	HRas proto-oncogene, GTPase [Source:HGNC Symbol;Acc:HGNC:5173]
ENSG00000129317	-0.303064	Down	0.0030825	0.0127468	PUS7L	12	43718993	43758817	-	14037	protein_coding	pseudouridylate synthase 7 like [Source:HGNC Symbol;Acc:HGNC:25276]
ENSG00000158290	-0.180533	Down	0.0030798	0.0127389	CUL4B	X	120524609	120575794	-	7031	protein_coding	cullin 4B [Source:HGNC Symbol;Acc:HGNC:2555]
ENSG00000270629	-0.390287	Down	0.00307849	0.0127369	NBPF14	1	148531385	148679751	-	12116	protein_coding	NBPF member 14 [Source:HGNC Symbol;Acc:HGNC:25232]
ENSG00000060237	-0.213222	Down	0.00307548	0.0127277	WNK1	12	752593	911452	+	14370	protein_coding	WNK lysine deficient protein kinase 1 [Source:HGNC Symbol;Acc:HGNC:14540]
ENSG00000142910	-0.27557	Down	0.00306717	0.0126966	TINAGL1	1	31576485	31587686	+	5281	protein_coding	tubulointerstitial nephritis antigen like 1 [Source:HGNC Symbol;Acc:HGNC:19168]
ENSG00000125691	0.184163	Up	0.00306385	0.0126862	RPL23	17	38847865	38853843	-	5979	protein_coding	ribosomal protein L23 [Source:HGNC Symbol;Acc:HGNC:10316]
ENSG00000197885	0.333091	Up	0.00303118	0.0125542	NKIRAS1	3	23891660	23946591	-	3473	protein_coding	NFKB inhibitor interacting Ras like 1 [Source:HGNC Symbol;Acc:HGNC:17899]
ENSG00000170145	0.219213	Up	0.00302887	0.0125479	SIK2	11	111602391	111730853	+	9796	protein_coding	salt inducible kinase 2 [Source:HGNC Symbol;Acc:HGNC:21680]
ENSG00000186174	-0.265988	Down	0.00301946	0.0125122	BCL9L	11	118893875	118925608	-	10470	protein_coding	B cell CLL/lymphoma 9 like [Source:HGNC Symbol;Acc:HGNC:23688]
ENSG00000162520	0.385917	Up	0.00301899	0.0125122	SYNC	1	32680360	32703596	-	3487	protein_coding	syncoilin, intermediate filament protein [Source:HGNC Symbol;Acc:HGNC:28897]
ENSG00000001497	0.199757	Up	0.00301665	0.0125079	LAS1L	X	65512582	65534775	-	5589	protein_coding	LAS1 like, ribosome biogenesis factor [Source:HGNC Symbol;Acc:HGNC:25726]
ENSG00000160194	0.256539	Up	0.00301682	0.0125079	NDUFV3	21	42879644	42913304	+	6345	protein_coding	NADH:ubiquinone oxidoreductase subunit V3 [Source:HGNC Symbol;Acc:HGNC:7719]
ENSG00000269982	-0.948217	Down	0.00301109	0.0124906	AC018809.2	3	9958717	9962539	+	3823	antisense	novel transcript, antisense to TMEM111
ENSG00000285517	0.608933	Up	0.00300941	0.0124869	LINC00941	12	30795458	30879268	+	18914	lincRNA	long intergenic non-protein coding RNA 941 [Source:NCBI gene;Acc:100287314]
ENSG00000137338	0.2828	Up	0.00300279	0.0124627	PGBD1	6	28281572	28302549	+	3100	protein_coding	piggyBac transposable element derived 1 [Source:HGNC Symbol;Acc:HGNC:19398]
ENSG00000131375	-0.229925	Down	0.00299913	0.0124508	CAPN7	3	15206152	15252918	+	5598	protein_coding	calpain 7 [Source:HGNC Symbol;Acc:HGNC:1484]
ENSG00000164379	0.74645	Up	0.00298678	0.0124028	FOXQ1	6	1312440	1314748	+	2309	protein_coding	forkhead box Q1 [Source:HGNC Symbol;Acc:HGNC:20951]
ENSG00000113643	0.189733	Up	0.00297905	0.0123739	RARS	5	168486445	168519299	+	3421	protein_coding	arginyl-tRNA synthetase [Source:HGNC Symbol;Acc:HGNC:9870]
ENSG00000175048	0.309392	Up	0.00297818	0.0123736	ZDHHC14	6	157381133	157678146	+	11121	protein_coding	zinc finger DHHC-type containing 14 [Source:HGNC Symbol;Acc:HGNC:20341]
ENSG00000117000	-0.280966	Down	0.00297599	0.0123677	RLF	1	40161373	40240921	+	6246	protein_coding	rearranged L-myc fusion [Source:HGNC Symbol;Acc:HGNC:10025]
ENSG00000135334	0.206101	Up	0.00297537	0.0123677	AKIRIN2	6	87675072	87702209	-	1999	protein_coding	akirin 2 [Source:HGNC Symbol;Acc:HGNC:21407]
ENSG00000151287	0.411443	Up	0.00297546	0.0123677	TEX30	13	102765990	102773811	-	2154	protein_coding	testis expressed 30 [Source:HGNC Symbol;Acc:HGNC:25188]
ENSG00000176809	-0.612285	Down	0.00297336	0.0123665	LRRC37A3	17	64854312	64919480	-	7641	protein_coding	leucine rich repeat containing 37 member A3 [Source:HGNC Symbol;Acc:HGNC:32427]
ENSG00000107798	0.159452	Up	0.00296581	0.0123383	LIPA	10	89213569	89414557	-	4910	protein_coding	lipase A, lysosomal acid type [Source:HGNC Symbol;Acc:HGNC:6617]
ENSG00000008952	-0.17037	Down	0.00296251	0.0123278	SEC62	3	169966635	169998373	+	7928	protein_coding	SEC62 homolog, preprotein translocation factor [Source:HGNC Symbol;Acc:HGNC:11846]
ENSG00000187109	0.177257	Up	0.00296171	0.0123278	NAP1L1	12	76036587	76085033	-	17355	protein_coding	nucleosome assembly protein 1 like 1 [Source:HGNC Symbol;Acc:HGNC:7637]
ENSG00000196235	0.187046	Up	0.00296031	0.0123252	SUPT5H	19	39436156	39476670	+	8568	protein_coding	SPT5 homolog, DSIF elongation factor subunit [Source:HGNC Symbol;Acc:HGNC:11469]
ENSG00000178719	-0.14025	Down	0.00295876	0.012322	GRINA	8	143990058	143993415	+	2527	protein_coding	glutamate ionotropic receptor NMDA type subunit associated protein 1 [Source:HGNC Symbol;Acc:HGNC:4589]
ENSG00000167088	0.244104	Up	0.00294618	0.0122728	SNRPD1	18	21612267	21633524	+	4909	protein_coding	small nuclear ribonucleoprotein D1 polypeptide [Source:HGNC Symbol;Acc:HGNC:11158]
ENSG00000119408	-0.352429	Down	0.00294315	0.0122634	NEK6	9	124257606	124353307	+	4419	protein_coding	NIMA related kinase 6 [Source:HGNC Symbol;Acc:HGNC:7749]
ENSG00000232187	-0.455563	Down	0.00293568	0.0122355	FTH1P7	13	22696023	22696574	-	552	processed_pseudogene	ferritin heavy chain 1 pseudogene 7 [Source:HGNC Symbol;Acc:HGNC:3994]
ENSG00000160953	0.242333	Up	0.00293358	0.012232	MUM1	19	1354711	1378431	+	9876	protein_coding	melanoma associated antigen (mutated) 1 [Source:HGNC Symbol;Acc:HGNC:29641]
ENSG00000258777	1.16128	Up	0.00293407	0.012232	HIF1A-AS1	14	61681041	61695823	-	652	lincRNA	HIF1A antisense RNA 1 [Source:HGNC Symbol;Acc:HGNC:43014]
ENSG00000119899	0.290327	Up	0.00292677	0.012208	SLC17A5	6	73593379	73654155	-	3604	protein_coding	solute carrier family 17 member 5 [Source:HGNC Symbol;Acc:HGNC:10933]
ENSG00000111450	0.267409	Up	0.00291864	0.0121773	STX2	12	130789600	130839266	-	3723	protein_coding	syntaxin 2 [Source:HGNC Symbol;Acc:HGNC:3403]
ENSG00000063854	0.24681	Up	0.00291459	0.0121636	HAGH	16	1795620	1827194	-	5975	protein_coding	hydroxyacylglutathione hydrolase [Source:HGNC Symbol;Acc:HGNC:4805]
ENSG00000023191	0.175428	Up	0.00290769	0.012138	RNH1	11	494512	507300	-	7374	protein_coding	ribonuclease/angiogenin inhibitor 1 [Source:HGNC Symbol;Acc:HGNC:10074]
ENSG00000100991	0.159655	Up	0.0029015	0.0121154	TRPC4AP	20	35002404	35092871	-	3226	protein_coding	transient receptor potential cation channel subfamily C member 4 associated protein [Source:HGNC Symbol;Acc:HGNC:16181]
ENSG00000196277	-2.48491	Down	0.00289814	0.0121045	GRM7	3	6770001	7741533	+	8214	protein_coding	glutamate metabotropic receptor 7 [Source:HGNC Symbol;Acc:HGNC:4599]
ENSG00000224578	0.378483	Up	0.0028956	0.0120971	HNRNPA1P48	16	51553436	51647132	+	1924	protein_coding	heterogeneous nuclear ribonucleoprotein A1 pseudogene 48 [Source:HGNC Symbol;Acc:HGNC:48778]
ENSG00000175711	0.543699	Up	0.00289496	0.0120971	B3GNTL1	17	82942155	83051810	-	6891	protein_coding	UDP-GlcNAc:betaGal beta-1,3-N-acetylglucosaminyltransferase like 1 [Source:HGNC Symbol;Acc:HGNC:21727]
ENSG00000074219	-0.28256	Down	0.00288731	0.0120688	TEAD2	19	49340595	49362457	-	2980	protein_coding	TEA domain transcription factor 2 [Source:HGNC Symbol;Acc:HGNC:11715]
ENSG00000150403	-0.189146	Down	0.00288028	0.0120426	TMCO3	13	113490995	113554590	+	10407	protein_coding	transmembrane and coiled-coil domains 3 [Source:HGNC Symbol;Acc:HGNC:20329]
ENSG00000183011	0.220618	Up	0.0028798	0.0120426	NAA38	17	7856685	7885238	-	1943	protein_coding	N(alpha)-acetyltransferase 38, NatC auxiliary subunit [Source:HGNC Symbol;Acc:HGNC:28212]
ENSG00000130734	0.246881	Up	0.00287673	0.0120341	ATG4D	19	10543895	10553418	+	2278	protein_coding	autophagy related 4D cysteine peptidase [Source:HGNC Symbol;Acc:HGNC:20789]
ENSG00000256771	-0.662069	Down	0.00287493	0.0120298	ZNF253	19	19865886	19894674	+	3626	protein_coding	zinc finger protein 253 [Source:HGNC Symbol;Acc:HGNC:13497]
ENSG00000273142	-0.746291	Down	0.00287413	0.0120296	AC073335.2	7	66902857	66906297	+	3441	lincRNA	novel transcript
ENSG00000180448	-0.467622	Down	0.00287323	0.012029	ARHGAP45	19	1065923	1086628	+	6238	protein_coding	Rho GTPase activating protein 45 [Source:HGNC Symbol;Acc:HGNC:17102]
ENSG00000163528	0.389199	Up	0.00286441	0.0119952	CHCHD4	3	14112077	14124870	-	1772	protein_coding	coiled-coil-helix-coiled-coil-helix domain containing 4 [Source:HGNC Symbol;Acc:HGNC:26467]
ENSG00000127920	0.19356	Up	0.00285658	0.0119656	GNG11	7	93921699	93928610	+	3055	protein_coding	G protein subunit gamma 11 [Source:HGNC Symbol;Acc:HGNC:4403]
ENSG00000087842	-0.323579	Down	0.00285569	0.011965	PIR	X	15384799	15493564	-	2512	protein_coding	pirin [Source:HGNC Symbol;Acc:HGNC:30048]
ENSG00000127948	-0.195676	Down	0.00285491	0.0119649	POR	7	75899200	75986855	+	6112	protein_coding	cytochrome p450 oxidoreductase [Source:HGNC Symbol;Acc:HGNC:9208]
ENSG00000107223	0.195727	Up	0.00285207	0.0119562	EDF1	9	136862119	136866286	-	1200	protein_coding	endothelial differentiation related factor 1 [Source:HGNC Symbol;Acc:HGNC:3164]
ENSG00000169957	0.219173	Up	0.0028518	0.0119562	ZNF768	16	30524001	30526821	-	2395	protein_coding	zinc finger protein 768 [Source:HGNC Symbol;Acc:HGNC:26273]
ENSG00000033170	0.238411	Up	0.00283776	0.0119025	FUT8	14	65410592	65744121	+	6700	protein_coding	fucosyltransferase 8 [Source:HGNC Symbol;Acc:HGNC:4019]
ENSG00000093009	0.241901	Up	0.00281149	0.0117954	CDC45	22	19479459	19520612	+	2846	protein_coding	cell division cycle 45 [Source:HGNC Symbol;Acc:HGNC:1739]
ENSG00000197172	0.214697	Up	0.00280427	0.0117683	MAGEA6	X	152766136	152769747	-	1863	protein_coding	MAGE family member A6 [Source:HGNC Symbol;Acc:HGNC:6804]
ENSG00000147604	0.157525	Up	0.00279883	0.0117485	RPL7	8	73290267	73295789	-	2907	protein_coding	ribosomal protein L7 [Source:HGNC Symbol;Acc:HGNC:10363]
ENSG00000106483	-1.13259	Down	0.00279728	0.0117452	SFRP4	7	37905932	38025695	-	3606	protein_coding	secreted frizzled related protein 4 [Source:HGNC Symbol;Acc:HGNC:10778]
ENSG00000205593	-0.794781	Down	0.00279646	0.0117452	DENND6B	22	50309030	50327060	-	5935	protein_coding	DENN domain containing 6B [Source:HGNC Symbol;Acc:HGNC:32690]
ENSG00000189079	-0.284784	Down	0.00279659	0.0117452	ARID2	12	45729665	45908040	+	12127	protein_coding	AT-rich interaction domain 2 [Source:HGNC Symbol;Acc:HGNC:18037]
ENSG00000172888	-0.279362	Down	0.00279597	0.0117452	ZNF621	3	40524878	40574685	+	8354	protein_coding	zinc finger protein 621 [Source:HGNC Symbol;Acc:HGNC:24787]
ENSG00000154080	-1.00371	Down	0.00278977	0.0117322	CHST9	18	26906481	27185317	-	11521	protein_coding	carbohydrate sulfotransferase 9 [Source:HGNC Symbol;Acc:HGNC:19898]
ENSG00000146729	-0.212308	Down	0.00279123	0.0117322	NIPSNAP2	7	55951793	56000181	+	5651	protein_coding	nipsnap homolog 2 [Source:HGNC Symbol;Acc:HGNC:4179]
ENSG00000171940	-0.182021	Down	0.00279085	0.0117322	ZNF217	20	53567065	53609907	-	6181	protein_coding	zinc finger protein 217 [Source:HGNC Symbol;Acc:HGNC:13009]
ENSG00000088812	-0.197709	Down	0.00278584	0.0117189	ATRN	20	3471040	3651122	+	8753	protein_coding	attractin [Source:HGNC Symbol;Acc:HGNC:885]
ENSG00000168758	-0.274168	Down	0.00278258	0.0117083	SEMA4C	2	96859716	96870757	-	6157	protein_coding	semaphorin 4C [Source:HGNC Symbol;Acc:HGNC:10731]
ENSG00000144029	0.217804	Up	0.00277657	0.0116861	MRPS5	2	95087207	95149434	-	6719	protein_coding	mitochondrial ribosomal protein S5 [Source:HGNC Symbol;Acc:HGNC:14498]
ENSG00000114107	-0.381382	Down	0.0027749	0.0116821	CEP70	3	138494344	138594538	-	4420	protein_coding	centrosomal protein 70 [Source:HGNC Symbol;Acc:HGNC:29972]
ENSG00000143367	-0.325999	Down	0.00277303	0.0116774	TUFT1	1	151540305	151583583	+	3878	protein_coding	tuftelin 1 [Source:HGNC Symbol;Acc:HGNC:12422]
ENSG00000153006	-0.293859	Down	0.00277015	0.0116684	SREK1IP1	5	64718144	64768685	-	7537	protein_coding	SREK1 interacting protein 1 [Source:HGNC Symbol;Acc:HGNC:26716]
ENSG00000198843	0.212108	Up	0.00276576	0.011653	SELENOT	3	150602875	150630445	+	4135	protein_coding	selenoprotein T [Source:HGNC Symbol;Acc:HGNC:18136]
ENSG00000186638	0.299554	Up	0.00274694	0.0115768	KIF24	9	34252381	34311371	-	6131	protein_coding	kinesin family member 24 [Source:HGNC Symbol;Acc:HGNC:19916]
ENSG00000260597	-0.968656	Down	0.00274609	0.0115766	AC012531.1	12	54019910	54022589	+	2680	lincRNA	novel transcript
ENSG00000164970	0.227383	Up	0.00274618	0.0115766	FAM219A	9	34398184	34458570	-	3782	protein_coding	family with sequence similarity 219 member A [Source:HGNC Symbol;Acc:HGNC:19920]
ENSG00000188177	-0.566752	Down	0.00273608	0.0115402	ZC3H6	2	112275594	112340063	+	11803	protein_coding	zinc finger CCCH-type containing 6 [Source:HGNC Symbol;Acc:HGNC:24762]
ENSG00000028310	0.212838	Up	0.00273584	0.0115402	BRD9	5	850291	892824	-	9572	protein_coding	bromodomain containing 9 [Source:HGNC Symbol;Acc:HGNC:25818]
ENSG00000109084	0.240382	Up	0.00273185	0.0115285	TMEM97	17	28319095	28328685	+	3034	protein_coding	transmembrane protein 97 [Source:HGNC Symbol;Acc:HGNC:28106]
ENSG00000205885	-1.39757	Down	0.00272994	0.0115235	C1RL-AS1	12	7108052	7122501	+	6094	antisense	C1RL antisense RNA 1 [Source:HGNC Symbol;Acc:HGNC:27461]
ENSG00000164615	0.254672	Up	0.00270895	0.0114379	CAMLG	5	134738501	134752160	+	2221	protein_coding	calcium modulating ligand [Source:HGNC Symbol;Acc:HGNC:1471]
ENSG00000276529	1.12787	Up	0.00270835	0.0114379	AP001505.1	21	44978832	44979274	+	443	lincRNA	novel transcript
ENSG00000141480	0.207321	Up	0.00270719	0.0114366	ARRB2	17	4710489	4721499	+	4372	protein_coding	arrestin beta 2 [Source:HGNC Symbol;Acc:HGNC:712]
ENSG00000108175	-0.232554	Down	0.00270357	0.0114244	ZMIZ1	10	79069035	79316528	+	11048	protein_coding	zinc finger MIZ-type containing 1 [Source:HGNC Symbol;Acc:HGNC:16493]
ENSG00000183258	0.202139	Up	0.00269838	0.0114059	DDX41	5	177511577	177517469	-	4536	protein_coding	DEAD-box helicase 41 [Source:HGNC Symbol;Acc:HGNC:18674]
ENSG00000265688	0.793116	Up	0.00269848	0.0114059	MAFG-DT	17	81927829	81930753	+	1895	antisense	MAFG divergent transcript [Source:HGNC Symbol;Acc:HGNC:43649]
ENSG00000134954	-0.174111	Down	0.00269629	0.0114027	ETS1	11	128458761	128587558	-	7149	protein_coding	ETS proto-oncogene 1, transcription factor [Source:HGNC Symbol;Acc:HGNC:3488]
ENSG00000183023	0.76469	Up	0.00269478	0.0113994	SLC8A1	2	40097270	40611053	-	21922	protein_coding	solute carrier family 8 member A1 [Source:HGNC Symbol;Acc:HGNC:11068]
ENSG00000138495	0.314207	Up	0.00269272	0.0113937	COX17	3	119654513	119677454	-	2172	protein_coding	cytochrome c oxidase copper chaperone COX17 [Source:HGNC Symbol;Acc:HGNC:2264]
ENSG00000204371	0.233862	Up	0.00268575	0.0113672	EHMT2	6	31879759	31897687	-	7289	protein_coding	euchromatic histone lysine methyltransferase 2 [Source:HGNC Symbol;Acc:HGNC:14129]
ENSG00000130956	0.265154	Up	0.00268567	0.0113672	HABP4	9	96450201	96491336	+	4056	protein_coding	hyaluronan binding protein 4 [Source:HGNC Symbol;Acc:HGNC:17062]
ENSG00000186193	0.213599	Up	0.00268231	0.0113588	SAPCD2	9	137062124	137070588	-	3848	protein_coding	suppressor APC domain containing 2 [Source:HGNC Symbol;Acc:HGNC:28055]
ENSG00000065328	0.225781	Up	0.00268178	0.0113588	MCM10	10	13161554	13211104	+	5454	protein_coding	minichromosome maintenance 10 replication initiation factor [Source:HGNC Symbol;Acc:HGNC:18043]
ENSG00000058262	0.123995	Up	0.00267074	0.0113158	SEC61A1	3	128051641	128071683	+	4697	protein_coding	Sec61 translocon alpha 1 subunit [Source:HGNC Symbol;Acc:HGNC:18276]
ENSG00000112078	0.155131	Up	0.00266008	0.0112737	KCTD20	6	36442767	36491143	+	6239	protein_coding	potassium channel tetramerization domain containing 20 [Source:HGNC Symbol;Acc:HGNC:21052]
ENSG00000154736	-0.930488	Down	0.00265511	0.0112556	ADAMTS5	21	26917912	26966513	-	9056	protein_coding	ADAM metallopeptidase with thrombospondin type 1 motif 5 [Source:HGNC Symbol;Acc:HGNC:221]
ENSG00000132522	0.52962	Up	0.00264564	0.0112185	GPS2	17	7311324	7315564	-	3089	protein_coding	G protein pathway suppressor 2 [Source:HGNC Symbol;Acc:HGNC:4550]
ENSG00000121864	-0.255904	Down	0.0026395	0.011198	ZNF639	3	179322991	179338583	+	6859	protein_coding	zinc finger protein 639 [Source:HGNC Symbol;Acc:HGNC:30950]
ENSG00000108298	0.184609	Up	0.00264011	0.011198	RPL19	17	39200283	39204732	+	1761	protein_coding	ribosomal protein L19 [Source:HGNC Symbol;Acc:HGNC:10312]
ENSG00000109475	0.184165	Up	0.00263704	0.011191	RPL34	4	108620566	108630412	+	3393	protein_coding	ribosomal protein L34 [Source:HGNC Symbol;Acc:HGNC:10340]
ENSG00000236404	-1.56467	Down	0.00263117	0.0111691	VLDLR-AS1	9	2421597	2643359	-	5989	antisense	VLDLR antisense RNA 1 [Source:HGNC Symbol;Acc:HGNC:49621]
ENSG00000242802	0.214086	Up	0.00262726	0.0111555	AP5Z1	7	4775615	4794395	+	8396	protein_coding	adaptor related protein complex 5 subunit zeta 1 [Source:HGNC Symbol;Acc:HGNC:22197]
ENSG00000086598	0.167815	Up	0.00262456	0.011147	TMED2	12	123584531	123598577	+	3830	protein_coding	transmembrane p24 trafficking protein 2 [Source:HGNC Symbol;Acc:HGNC:16996]
ENSG00000133401	-0.528286	Down	0.00261855	0.0111244	PDZD2	5	31639410	32110931	+	15642	protein_coding	PDZ domain containing 2 [Source:HGNC Symbol;Acc:HGNC:18486]
ENSG00000119125	-1.98613	Down	0.00260756	0.0110807	GDA	9	72114595	72257193	+	7904	protein_coding	guanine deaminase [Source:HGNC Symbol;Acc:HGNC:4212]
ENSG00000182512	0.243403	Up	0.00260201	0.0110601	GLRX5	14	95533503	95544724	+	2845	protein_coding	glutaredoxin 5 [Source:HGNC Symbol;Acc:HGNC:20134]
ENSG00000104093	-0.30474	Down	0.00259796	0.0110459	DMXL2	15	51447711	51622833	-	13807	protein_coding	Dmx like 2 [Source:HGNC Symbol;Acc:HGNC:2938]
ENSG00000138650	-0.194616	Down	0.00259153	0.0110215	PCDH10	4	133149315	133208606	+	10161	protein_coding	protocadherin 10 [Source:HGNC Symbol;Acc:HGNC:13404]
ENSG00000100348	0.221552	Up	0.00259022	0.0110189	TXN2	22	36467036	36482030	-	2050	protein_coding	thioredoxin 2 [Source:HGNC Symbol;Acc:HGNC:17772]
ENSG00000164220	-1.28292	Down	0.0025831	0.0109915	F2RL2	5	76615482	76623434	-	3429	protein_coding	coagulation factor II thrombin receptor like 2 [Source:HGNC Symbol;Acc:HGNC:3539]
ENSG00000118200	-0.202074	Down	0.00257664	0.010967	CAMSAP2	1	200739558	200860704	+	7777	protein_coding	calmodulin regulated spectrin associated protein family member 2 [Source:HGNC Symbol;Acc:HGNC:29188]
ENSG00000182004	0.203919	Up	0.00257576	0.010967	SNRPE	1	203861603	203870550	+	1474	protein_coding	small nuclear ribonucleoprotein polypeptide E [Source:HGNC Symbol;Acc:HGNC:11161]
ENSG00000140854	0.239847	Up	0.00257611	0.010967	KATNB1	16	57735730	57757250	+	4591	protein_coding	katanin regulatory subunit B1 [Source:HGNC Symbol;Acc:HGNC:6217]
ENSG00000100439	-0.230256	Down	0.00256472	0.0109251	ABHD4	14	22598237	22613215	+	4070	protein_coding	abhydrolase domain containing 4 [Source:HGNC Symbol;Acc:HGNC:20154]
ENSG00000170633	0.254835	Up	0.00256362	0.0109233	RNF34	12	121400041	121430623	+	4719	protein_coding	ring finger protein 34 [Source:HGNC Symbol;Acc:HGNC:17297]
ENSG00000166166	0.276038	Up	0.00256339	0.0109233	TRMT61A	14	103529184	103537073	+	3229	protein_coding	tRNA methyltransferase 61A [Source:HGNC Symbol;Acc:HGNC:23790]
ENSG00000142784	0.187844	Up	0.00255965	0.0109122	WDTC1	1	27234516	27308633	+	6024	protein_coding	WD and tetratricopeptide repeats 1 [Source:HGNC Symbol;Acc:HGNC:29175]
ENSG00000271254	-0.46654	Down	0.00255527	0.0108965	AC240274.1	KI270711.1	4612	29626	-	4520	protein_coding	neuroblastoma breakpoint family member 1 [Source:NCBI gene;Acc:102724250]
ENSG00000197223	0.347817	Up	0.00254994	0.0108767	C1D	2	68041130	68110948	-	3581	protein_coding	C1D nuclear receptor corepressor [Source:HGNC Symbol;Acc:HGNC:29911]
ENSG00000099821	0.207154	Up	0.00254882	0.0108749	POLRMT	19	617224	633604	-	5124	protein_coding	RNA polymerase mitochondrial [Source:HGNC Symbol;Acc:HGNC:9200]
ENSG00000253161	1.66507	Up	0.00254797	0.0108742	LINC01605	8	37421341	37554183	-	1522	lincRNA	long intergenic non-protein coding RNA 1605 [Source:HGNC Symbol;Acc:HGNC:51654]
ENSG00000130508	0.225679	Up	0.00254708	0.0108733	PXDN	2	1631887	1744852	-	11257	protein_coding	peroxidasin [Source:HGNC Symbol;Acc:HGNC:14966]
ENSG00000155363	-0.222625	Down	0.00253668	0.0108318	MOV10	1	112673141	112700746	+	6509	protein_coding	Mov10 RISC complex RNA helicase [Source:HGNC Symbol;Acc:HGNC:7200]
ENSG00000213903	-0.692681	Down	0.00253327	0.0108202	LTB4R	14	24311450	24318036	+	4465	protein_coding	leukotriene B4 receptor [Source:HGNC Symbol;Acc:HGNC:6713]
ENSG00000114686	0.215172	Up	0.00253224	0.0108202	MRPL3	3	131462212	131502983	-	2715	protein_coding	mitochondrial ribosomal protein L3 [Source:HGNC Symbol;Acc:HGNC:10379]
ENSG00000135362	0.51132	Up	0.00253264	0.0108202	PRR5L	11	36296288	36465204	+	6616	protein_coding	proline rich 5 like [Source:HGNC Symbol;Acc:HGNC:25878]
ENSG00000041880	-0.540957	Down	0.00252841	0.0108082	PARP3	3	51942345	51948867	+	2928	protein_coding	poly(ADP-ribose) polymerase family member 3 [Source:HGNC Symbol;Acc:HGNC:273]
ENSG00000111358	-0.281305	Down	0.00250316	0.0107031	GTF2H3	12	123633739	123662606	+	3996	protein_coding	general transcription factor IIH subunit 3 [Source:HGNC Symbol;Acc:HGNC:4657]
ENSG00000121900	0.291245	Up	0.00249243	0.0106601	TMEM54	1	32894594	32901438	-	1417	protein_coding	transmembrane protein 54 [Source:HGNC Symbol;Acc:HGNC:24143]
ENSG00000196290	0.293471	Up	0.00249006	0.0106528	NIF3L1	2	200889327	200903930	+	1985	protein_coding	NGG1 interacting factor 3 like 1 [Source:HGNC Symbol;Acc:HGNC:13390]
ENSG00000162614	0.330701	Up	0.00248978	0.0106528	NEXN	1	77888513	77943895	+	4436	protein_coding	nexilin F-actin binding protein [Source:HGNC Symbol;Acc:HGNC:29557]
ENSG00000087302	0.194251	Up	0.00248708	0.0106459	RTRAF	14	51989475	52010691	+	8323	protein_coding	RNA transcription, translation and transport factor [Source:HGNC Symbol;Acc:HGNC:23169]
ENSG00000117748	0.20896	Up	0.00247684	0.0106049	RPA2	1	27891524	27914746	-	2019	protein_coding	replication protein A2 [Source:HGNC Symbol;Acc:HGNC:10290]
ENSG00000079385	-2.09649	Down	0.00247234	0.0105885	CEACAM1	19	42507304	42561234	-	5524	protein_coding	carcinoembryonic antigen related cell adhesion molecule 1 [Source:HGNC Symbol;Acc:HGNC:1814]
ENSG00000133193	0.248495	Up	0.00247227	0.0105885	FAM104A	17	73207353	73236753	-	3162	protein_coding	family with sequence similarity 104 member A [Source:HGNC Symbol;Acc:HGNC:25918]
ENSG00000030582	-0.17178	Down	0.00246809	0.010576	GRN	17	44345086	44353102	+	3680	protein_coding	granulin precursor [Source:HGNC Symbol;Acc:HGNC:4601]
ENSG00000090924	-0.272335	Down	0.00245497	0.0105226	PLEKHG2	19	39412585	39428415	+	9200	protein_coding	pleckstrin homology and RhoGEF domain containing G2 [Source:HGNC Symbol;Acc:HGNC:29515]
ENSG00000119242	0.234502	Up	0.00245441	0.0105226	CCDC92	12	123918660	123972831	-	8223	protein_coding	coiled-coil domain containing 92 [Source:HGNC Symbol;Acc:HGNC:29563]
ENSG00000023516	-0.220616	Down	0.00245063	0.0105097	AKAP11	13	42272153	42323267	+	9920	protein_coding	A-kinase anchoring protein 11 [Source:HGNC Symbol;Acc:HGNC:369]
ENSG00000083312	-0.155054	Down	0.00244778	0.0105003	TNPO1	5	72816312	72916733	+	11977	protein_coding	transportin 1 [Source:HGNC Symbol;Acc:HGNC:6401]
ENSG00000180354	0.377853	Up	0.00244744	0.0105003	MTURN	7	30134810	30162762	+	6532	protein_coding	maturin, neural progenitor differentiation regulator homolog [Source:HGNC Symbol;Acc:HGNC:25457]
ENSG00000105197	0.179798	Up	0.00244458	0.0104923	TIMM50	19	39480412	39493785	+	6911	protein_coding	translocase of inner mitochondrial membrane 50 [Source:HGNC Symbol;Acc:HGNC:23656]
ENSG00000124789	-0.177145	Down	0.0024367	0.0104613	NUP153	6	17615035	17706834	-	6030	protein_coding	nucleoporin 153 [Source:HGNC Symbol;Acc:HGNC:8062]
ENSG00000064393	-0.247497	Down	0.0024329	0.0104478	HIPK2	7	139561570	139777778	-	15402	protein_coding	homeodomain interacting protein kinase 2 [Source:HGNC Symbol;Acc:HGNC:14402]
ENSG00000170906	0.249618	Up	0.00243274	0.0104478	NDUFA3	19	54102728	54109257	+	2475	protein_coding	NADH:ubiquinone oxidoreductase subunit A3 [Source:HGNC Symbol;Acc:HGNC:7686]
ENSG00000213928	-1.20191	Down	0.00243137	0.0104469	IRF9	14	24161053	24166565	+	3794	protein_coding	interferon regulatory factor 9 [Source:HGNC Symbol;Acc:HGNC:6131]
ENSG00000198242	0.212638	Up	0.00243022	0.0104448	RPL23A	17	28719393	28724359	+	2824	protein_coding	ribosomal protein L23a [Source:HGNC Symbol;Acc:HGNC:10317]
ENSG00000067057	0.166006	Up	0.00242813	0.0104386	PFKP	10	3066333	3137712	+	4836	protein_coding	phosphofructokinase, platelet [Source:HGNC Symbol;Acc:HGNC:8878]
ENSG00000244879	-0.470765	Down	0.00242606	0.0104326	GABPB1-AS1	15	50354959	50372202	+	17179	antisense	GABPB1 antisense RNA 1 [Source:HGNC Symbol;Acc:HGNC:44157]
ENSG00000120733	-0.167138	Down	0.00242489	0.0104304	KDM3B	5	138352596	138437028	+	7961	protein_coding	lysine demethylase 3B [Source:HGNC Symbol;Acc:HGNC:1337]
ENSG00000071282	-0.335983	Down	0.00242291	0.0104247	LMCD1	3	8501707	8574673	+	9130	protein_coding	LIM and cysteine rich domains 1 [Source:HGNC Symbol;Acc:HGNC:6633]
ENSG00000234741	0.225826	Up	0.00242242	0.0104247	GAS5	1	173863900	173868882	-	3631	processed_transcript	growth arrest specific 5 [Source:HGNC Symbol;Acc:HGNC:16355]
ENSG00000181924	0.228175	Up	0.00241658	0.0104031	COA4	11	73872667	73876988	-	2246	protein_coding	cytochrome c oxidase assembly factor 4 homolog [Source:HGNC Symbol;Acc:HGNC:24604]
ENSG00000104872	0.241195	Up	0.00241057	0.0103801	PIH1D1	19	49446298	49453497	-	3331	protein_coding	PIH1 domain containing 1 [Source:HGNC Symbol;Acc:HGNC:26075]
ENSG00000214575	0.677903	Up	0.00240272	0.0103491	CPEB1	15	82543201	82648861	-	8215	protein_coding	cytoplasmic polyadenylation element binding protein 1 [Source:HGNC Symbol;Acc:HGNC:21744]
ENSG00000122547	-0.439939	Down	0.00240134	0.0103459	EEPD1	7	36153149	36301543	+	4847	protein_coding	endonuclease/exonuclease/phosphatase family domain containing 1 [Source:HGNC Symbol;Acc:HGNC:22223]
ENSG00000053524	-0.636596	Down	0.00239797	0.0103342	MCF2L2	3	183178043	183428778	-	20568	protein_coding	MCF.2 cell line derived transforming sequence-like 2 [Source:HGNC Symbol;Acc:HGNC:30319]
ENSG00000114698	-0.636292	Down	0.00239682	0.0103321	PLSCR4	3	146192339	146251179	-	4227	protein_coding	phospholipid scramblase 4 [Source:HGNC Symbol;Acc:HGNC:16497]
ENSG00000183250	-0.517835	Down	0.00239007	0.0103058	LINC01547	21	44932814	44939913	-	2656	lincRNA	long intergenic non-protein coding RNA 1547 [Source:HGNC Symbol;Acc:HGNC:15707]
ENSG00000204604	-0.397425	Down	0.00238646	0.0102931	ZNF468	19	52838008	52890375	-	11355	protein_coding	zinc finger protein 468 [Source:HGNC Symbol;Acc:HGNC:33105]
ENSG00000120910	0.310538	Up	0.00238416	0.0102859	PPP3CC	8	22440819	22541142	+	2899	protein_coding	protein phosphatase 3 catalytic subunit gamma [Source:HGNC Symbol;Acc:HGNC:9316]
ENSG00000188610	0.401358	Up	0.00238295	0.0102835	FAM72B	1	121167646	121185539	-	3033	protein_coding	family with sequence similarity 72 member B [Source:HGNC Symbol;Acc:HGNC:24805]
ENSG00000237975	-0.526129	Down	0.00237506	0.0102522	FLG-AS1	1	152168125	152445456	+	7691	antisense	FLG antisense RNA 1 [Source:HGNC Symbol;Acc:HGNC:27913]
ENSG00000138798	-0.349181	Down	0.00237273	0.010245	EGF	4	109912884	110012266	+	6127	protein_coding	epidermal growth factor [Source:HGNC Symbol;Acc:HGNC:3229]
ENSG00000275835	-0.258399	Down	0.00236542	0.0102162	TUBGCP5	15	22983192	23039673	-	6478	protein_coding	tubulin gamma complex associated protein 5 [Source:HGNC Symbol;Acc:HGNC:18600]
ENSG00000126561	-0.563531	Down	0.00235866	0.0101908	STAT5A	17	42287547	42311943	+	5754	protein_coding	signal transducer and activator of transcription 5A [Source:HGNC Symbol;Acc:HGNC:11366]
ENSG00000177051	0.301767	Up	0.00235891	0.0101908	FBXO46	19	45710629	45730904	-	3535	protein_coding	F-box protein 46 [Source:HGNC Symbol;Acc:HGNC:25069]
ENSG00000180488	-0.267212	Down	0.00234912	0.0101541	MIGA1	1	77779624	77879539	+	10128	protein_coding	mitoguardin 1 [Source:HGNC Symbol;Acc:HGNC:24741]
ENSG00000145220	0.326378	Up	0.002347	0.0101477	LYAR	4	4267701	4290169	-	2319	protein_coding	Ly1 antibody reactive [Source:HGNC Symbol;Acc:HGNC:26021]
ENSG00000169554	0.250782	Up	0.00234071	0.0101233	ZEB2	2	144364364	144524583	-	25058	protein_coding	zinc finger E-box binding homeobox 2 [Source:HGNC Symbol;Acc:HGNC:14881]
ENSG00000066422	-0.332324	Down	0.00233801	0.0101143	ZBTB11	3	101648889	101677495	-	7416	protein_coding	zinc finger and BTB domain containing 11 [Source:HGNC Symbol;Acc:HGNC:16740]
ENSG00000132661	0.323227	Up	0.00233745	0.0101143	NXT1	20	23350736	23354777	+	1123	protein_coding	nuclear transport factor 2 like export factor 1 [Source:HGNC Symbol;Acc:HGNC:15913]
ENSG00000008283	-0.207438	Down	0.00233529	0.0101081	CYB561	17	63432304	63446378	-	5320	protein_coding	cytochrome b561 [Source:HGNC Symbol;Acc:HGNC:2571]
ENSG00000106462	0.195948	Up	0.00232922	0.0100846	EZH2	7	148807383	148884321	-	4522	protein_coding	enhancer of zeste 2 polycomb repressive complex 2 subunit [Source:HGNC Symbol;Acc:HGNC:3527]
ENSG00000196365	0.163442	Up	0.00232837	0.0100836	LONP1	19	5691834	5720572	-	5085	protein_coding	lon peptidase 1, mitochondrial [Source:HGNC Symbol;Acc:HGNC:9479]
ENSG00000069011	0.297804	Up	0.0023264	0.0100779	PITX1	5	135027735	135034813	-	3511	protein_coding	paired like homeodomain 1 [Source:HGNC Symbol;Acc:HGNC:9004]
ENSG00000184588	-0.886339	Down	0.00232403	0.0100704	PDE4B	1	65792514	66374579	+	8644	protein_coding	phosphodiesterase 4B [Source:HGNC Symbol;Acc:HGNC:8781]
ENSG00000108384	0.269637	Up	0.00232356	0.0100704	RAD51C	17	58692573	58735611	+	6068	protein_coding	RAD51 paralog C [Source:HGNC Symbol;Acc:HGNC:9820]
ENSG00000196405	-0.380641	Down	0.002318	0.0100497	EVL	14	99971449	100144236	+	10621	protein_coding	Enah/Vasp-like [Source:HGNC Symbol;Acc:HGNC:20234]
ENSG00000139343	0.20987	Up	0.00231691	0.0100477	SNRPF	12	95858928	95903828	+	3043	protein_coding	small nuclear ribonucleoprotein polypeptide F [Source:HGNC Symbol;Acc:HGNC:11162]
ENSG00000187764	-0.402139	Down	0.00231489	0.0100418	SEMA4D	9	89360787	89498130	-	14160	protein_coding	semaphorin 4D [Source:HGNC Symbol;Acc:HGNC:10732]
ENSG00000105135	0.18108	Up	0.00231186	0.0100313	ILVBL	19	15114984	15125785	-	5615	protein_coding	ilvB acetolactate synthase like [Source:HGNC Symbol;Acc:HGNC:6041]
ENSG00000248905	1.13838	Up	0.0023034	0.00999737	FMN1	15	32765545	33194733	-	20084	protein_coding	formin 1 [Source:HGNC Symbol;Acc:HGNC:3768]
ENSG00000112996	0.257338	Up	0.0022965	0.00997015	MRPS30	5	44808925	44820428	+	6202	protein_coding	mitochondrial ribosomal protein S30 [Source:HGNC Symbol;Acc:HGNC:8769]
ENSG00000215012	-0.369676	Down	0.00229066	0.00994754	RTL10	22	19846138	19854896	-	6803	protein_coding	retrotransposon Gag like 10 [Source:HGNC Symbol;Acc:HGNC:26112]
ENSG00000225614	-0.595988	Down	0.00228408	0.00992169	ZNF469	16	88427471	88440757	+	13287	protein_coding	zinc finger protein 469 [Source:HGNC Symbol;Acc:HGNC:23216]
ENSG00000120738	0.672599	Up	0.00228334	0.00992122	EGR1	5	138465490	138469315	+	3138	protein_coding	early growth response 1 [Source:HGNC Symbol;Acc:HGNC:3238]
ENSG00000117394	-0.150012	Down	0.0022772	0.00989721	SLC2A1	1	42925375	42959176	-	4724	protein_coding	solute carrier family 2 member 1 [Source:HGNC Symbol;Acc:HGNC:11005]
ENSG00000158195	0.162534	Up	0.00227295	0.00988146	WASF2	1	27404226	27490158	-	5676	protein_coding	WAS protein family member 2 [Source:HGNC Symbol;Acc:HGNC:12733]
ENSG00000159079	0.492642	Up	0.00225687	0.00981425	CFAP298	21	32592079	32612866	-	3353	protein_coding	cilia and flagella associated protein 298 [Source:HGNC Symbol;Acc:HGNC:1301]
ENSG00000109814	0.27775	Up	0.00225526	0.00980994	UGDH	4	39498755	39528311	-	4045	protein_coding	UDP-glucose 6-dehydrogenase [Source:HGNC Symbol;Acc:HGNC:12525]
ENSG00000163479	0.166772	Up	0.00225232	0.00979983	SSR2	1	156009048	156020959	-	6651	protein_coding	signal sequence receptor subunit 2 [Source:HGNC Symbol;Acc:HGNC:11324]
ENSG00000123552	-0.481089	Down	0.0022392	0.00974542	USP45	6	99432379	99521728	-	8051	protein_coding	ubiquitin specific peptidase 45 [Source:HGNC Symbol;Acc:HGNC:20080]
ENSG00000251322	-0.528151	Down	0.00223819	0.00974373	SHANK3	22	50674415	50733298	+	7455	protein_coding	SH3 and multiple ankyrin repeat domains 3 [Source:HGNC Symbol;Acc:HGNC:14294]
ENSG00000106772	-0.425281	Down	0.00223613	0.00973742	PRUNE2	9	76611376	76906087	-	14656	protein_coding	prune homolog 2 [Source:HGNC Symbol;Acc:HGNC:25209]
ENSG00000198157	-0.527583	Down	0.00223407	0.00973272	HMGN5	X	81113701	81201942	-	2416	protein_coding	high mobility group nucleosome binding domain 5 [Source:HGNC Symbol;Acc:HGNC:8013]
ENSG00000184916	0.594511	Up	0.00223443	0.00973272	JAG2	14	105140981	105168824	-	6397	protein_coding	jagged 2 [Source:HGNC Symbol;Acc:HGNC:6189]
ENSG00000224389	-3.20849	Down	0.00223158	0.00972566	C4B	6	32014795	32035418	+	7174	protein_coding	complement C4B (Chido blood group) [Source:HGNC Symbol;Acc:HGNC:1324]
ENSG00000125944	-0.142344	Down	0.00223118	0.00972566	HNRNPR	1	23303771	23344336	-	8676	protein_coding	heterogeneous nuclear ribonucleoprotein R [Source:HGNC Symbol;Acc:HGNC:5047]
ENSG00000141504	0.254754	Up	0.00222072	0.00968362	SAT2	17	7626234	7627876	-	1643	protein_coding	spermidine/spermine N1-acetyltransferase family member 2 [Source:HGNC Symbol;Acc:HGNC:23160]
ENSG00000213463	-0.325857	Down	0.00221378	0.00966091	SYNJ2BP	14	70366496	70417061	-	7031	protein_coding	synaptojanin 2 binding protein [Source:HGNC Symbol;Acc:HGNC:18955]
ENSG00000147862	-0.23433	Down	0.0022149	0.00966091	NFIB	9	14081843	14398983	-	12765	protein_coding	nuclear factor I B [Source:HGNC Symbol;Acc:HGNC:7785]
ENSG00000204859	0.360399	Up	0.00221442	0.00966091	ZBTB48	1	6580001	6589280	+	4503	protein_coding	zinc finger and BTB domain containing 48 [Source:HGNC Symbol;Acc:HGNC:4930]
ENSG00000166189	0.210551	Up	0.00221305	0.00966082	HPS6	10	102065390	102068038	+	2649	protein_coding	HPS6, biogenesis of lysosomal organelles complex 2 subunit 3 [Source:HGNC Symbol;Acc:HGNC:18817]
ENSG00000159228	0.269339	Up	0.00220994	0.00964992	CBR1	21	36069941	36073166	+	2450	protein_coding	carbonyl reductase 1 [Source:HGNC Symbol;Acc:HGNC:1548]
ENSG00000100823	0.161126	Up	0.0021963	0.00959301	APEX1	14	20455191	20457772	+	1886	protein_coding	apurinic/apyrimidinic endodeoxyribonuclease 1 [Source:HGNC Symbol;Acc:HGNC:587]
ENSG00000107566	0.173348	Up	0.00219414	0.0095862	ERLIN1	10	100150094	100188334	-	5792	protein_coding	ER lipid raft associated 1 [Source:HGNC Symbol;Acc:HGNC:16947]
ENSG00000213639	-0.216782	Down	0.00219285	0.00958319	PPP1CB	2	28751640	28802940	+	5760	protein_coding	protein phosphatase 1 catalytic subunit beta [Source:HGNC Symbol;Acc:HGNC:9282]
ENSG00000179041	0.258246	Up	0.00218567	0.00955445	RRS1	8	66429028	66430733	+	1706	protein_coding	ribosome biogenesis regulator homolog [Source:HGNC Symbol;Acc:HGNC:17083]
ENSG00000196747	-1.54285	Down	0.00217979	0.00953138	HIST1H2AI	6	27808199	27808701	+	503	protein_coding	histone cluster 1 H2A family member i [Source:HGNC Symbol;Acc:HGNC:4725]
ENSG00000234684	-0.872122	Down	0.00217855	0.00952861	SDCBP2-AS1	20	1325405	1378734	+	4058	antisense	SDCBP2 antisense RNA 1 [Source:HGNC Symbol;Acc:HGNC:44314]
ENSG00000100316	0.132285	Up	0.00217848	0.00952861	RPL3	22	39312882	39320389	-	4787	protein_coding	ribosomal protein L3 [Source:HGNC Symbol;Acc:HGNC:10332]
ENSG00000153044	0.278907	Up	0.0021768	0.00952619	CENPH	5	69189548	69210357	+	2244	protein_coding	centromere protein H [Source:HGNC Symbol;Acc:HGNC:17268]
ENSG00000103275	0.187011	Up	0.00216299	0.00946836	UBE2I	16	1308880	1327018	+	9679	protein_coding	ubiquitin conjugating enzyme E2 I [Source:HGNC Symbol;Acc:HGNC:12485]
ENSG00000250722	-1.36743	Down	0.00215872	0.0094523	SELENOP	5	42799880	42887392	-	5688	protein_coding	selenoprotein P [Source:HGNC Symbol;Acc:HGNC:10751]
ENSG00000168843	-2.48331	Down	0.00215757	0.00945091	FSTL5	4	161383897	162164035	-	5355	protein_coding	follistatin like 5 [Source:HGNC Symbol;Acc:HGNC:21386]
ENSG00000145623	-0.177648	Down	0.00215781	0.00945091	OSMR	5	38845858	38945596	+	7174	protein_coding	oncostatin M receptor [Source:HGNC Symbol;Acc:HGNC:8507]
ENSG00000188070	-0.309008	Down	0.00215522	0.0094448	C11orf95	11	63759892	63768775	-	5948	protein_coding	chromosome 11 open reading frame 95 [Source:HGNC Symbol;Acc:HGNC:28449]
ENSG00000121741	-0.264624	Down	0.00215352	0.00943998	ZMYM2	13	19958670	20091829	+	13618	protein_coding	zinc finger MYM-type containing 2 [Source:HGNC Symbol;Acc:HGNC:12989]
ENSG00000174231	-0.174777	Down	0.00215162	0.00943426	PRPF8	17	1650629	1684882	-	11355	protein_coding	pre-mRNA processing factor 8 [Source:HGNC Symbol;Acc:HGNC:17340]
ENSG00000150967	0.280185	Up	0.00214903	0.0094255	ABCB9	12	122920951	122981649	-	13291	protein_coding	ATP binding cassette subfamily B member 9 [Source:HGNC Symbol;Acc:HGNC:50]
ENSG00000067369	0.208535	Up	0.00214711	0.00941969	TP53BP1	15	43403061	43510728	-	12991	protein_coding	tumor protein p53 binding protein 1 [Source:HGNC Symbol;Acc:HGNC:11999]
ENSG00000134371	-0.196654	Down	0.00214448	0.00941077	CDC73	1	193121800	193254815	+	10695	protein_coding	cell division cycle 73 [Source:HGNC Symbol;Acc:HGNC:16783]
ENSG00000137571	-0.561884	Down	0.00214184	0.0094018	SLCO5A1	8	69667047	69835064	-	9992	protein_coding	solute carrier organic anion transporter family member 5A1 [Source:HGNC Symbol;Acc:HGNC:19046]
ENSG00000131051	0.147717	Up	0.00212681	0.0093434	RBM39	20	35701347	35742312	-	11936	protein_coding	RNA binding motif protein 39 [Source:HGNC Symbol;Acc:HGNC:15923]
ENSG00000204843	0.161182	Up	0.00212795	0.0093434	DCTN1	2	74361154	74392087	-	10439	protein_coding	dynactin subunit 1 [Source:HGNC Symbol;Acc:HGNC:2711]
ENSG00000114026	0.246274	Up	0.00212767	0.0093434	OGG1	3	9749944	9788219	+	8733	protein_coding	8-oxoguanine DNA glycosylase [Source:HGNC Symbol;Acc:HGNC:8125]
ENSG00000162545	-0.338709	Down	0.00211637	0.0093003	CAMK2N1	1	20482391	20486220	-	2615	protein_coding	calcium/calmodulin dependent protein kinase II inhibitor 1 [Source:HGNC Symbol;Acc:HGNC:24190]
ENSG00000147536	0.25729	Up	0.0021141	0.00929287	GINS4	8	41529206	41545046	+	5475	protein_coding	GINS complex subunit 4 [Source:HGNC Symbol;Acc:HGNC:28226]
ENSG00000014216	0.173725	Up	0.00210905	0.00927325	CAPN1	11	65180566	65212006	+	7553	protein_coding	calpain 1 [Source:HGNC Symbol;Acc:HGNC:1476]
ENSG00000107537	0.2825	Up	0.00210752	0.00926912	PHYH	10	13277796	13302412	-	3381	protein_coding	phytanoyl-CoA 2-hydroxylase [Source:HGNC Symbol;Acc:HGNC:8940]
ENSG00000143947	0.215201	Up	0.00210563	0.00926335	RPS27A	2	55231903	55235853	+	3130	protein_coding	ribosomal protein S27a [Source:HGNC Symbol;Acc:HGNC:10417]
ENSG00000243927	0.277763	Up	0.00210488	0.00926264	MRPS6	21	34073224	34143034	+	4299	protein_coding	mitochondrial ribosomal protein S6 [Source:HGNC Symbol;Acc:HGNC:14051]
ENSG00000139131	0.283784	Up	0.00210479	0.00926264	YARS2	12	32727490	32755902	-	2152	protein_coding	tyrosyl-tRNA synthetase 2 [Source:HGNC Symbol;Acc:HGNC:24249]
ENSG00000196205	0.454271	Up	0.00210189	0.00925463	EEF1A1P5	9	133019486	133020874	+	1389	processed_pseudogene	eukaryotic translation elongation factor 1 alpha 1 pseudogene 5 [Source:HGNC Symbol;Acc:HGNC:3200]
ENSG00000116678	-0.351153	Down	0.00208951	0.00920268	LEPR	1	65420652	65641559	+	11370	protein_coding	leptin receptor [Source:HGNC Symbol;Acc:HGNC:6554]
ENSG00000101421	0.18599	Up	0.00208357	0.00917907	CHMP4B	20	33811304	33854366	+	1646	protein_coding	charged multivesicular body protein 4B [Source:HGNC Symbol;Acc:HGNC:16171]
ENSG00000072954	-0.519144	Down	0.00207786	0.00915646	TMEM38A	19	16661127	16690029	+	3005	protein_coding	transmembrane protein 38A [Source:HGNC Symbol;Acc:HGNC:28462]
ENSG00000108424	0.13924	Up	0.0020737	0.00914069	KPNB1	17	47649476	47685505	+	7678	protein_coding	karyopherin subunit beta 1 [Source:HGNC Symbol;Acc:HGNC:6400]
ENSG00000077152	0.227215	Up	0.00206941	0.00912463	UBE2T	1	202331657	202341980	-	1652	protein_coding	ubiquitin conjugating enzyme E2 T [Source:HGNC Symbol;Acc:HGNC:25009]
ENSG00000161999	0.323314	Up	0.00206949	0.00912463	JMJD8	16	681671	684528	-	2627	protein_coding	jumonji domain containing 8 [Source:HGNC Symbol;Acc:HGNC:14148]
ENSG00000140443	-0.218429	Down	0.00205649	0.00907238	IGF1R	15	98648539	98964530	+	13941	protein_coding	insulin like growth factor 1 receptor [Source:HGNC Symbol;Acc:HGNC:5465]
ENSG00000183576	0.257852	Up	0.00205269	0.00905813	SETD3	14	99397746	99480889	-	5188	protein_coding	SET domain containing 3 [Source:HGNC Symbol;Acc:HGNC:20493]
ENSG00000180881	-0.800326	Down	0.00205023	0.00904981	CAPS2	12	75275979	75390928	-	6689	protein_coding	calcyphosine 2 [Source:HGNC Symbol;Acc:HGNC:16471]
ENSG00000114993	-0.331673	Down	0.00205014	0.00904981	RTKN	2	74425836	74442422	-	5190	protein_coding	rhotekin [Source:HGNC Symbol;Acc:HGNC:10466]
ENSG00000123395	0.340435	Up	0.00204136	0.00901568	ATG101	12	52069246	52077494	+	3199	protein_coding	autophagy related 101 [Source:HGNC Symbol;Acc:HGNC:25679]
ENSG00000181873	-0.438136	Down	0.00204079	0.00901568	IBA57	1	228165815	228182257	+	10219	protein_coding	IBA57, iron-sulfur cluster assembly [Source:HGNC Symbol;Acc:HGNC:27302]
ENSG00000100142	0.238855	Up	0.00203779	0.00900491	POLR2F	22	37952607	38041915	+	7042	protein_coding	RNA polymerase II subunit F [Source:HGNC Symbol;Acc:HGNC:9193]
ENSG00000185880	-0.326453	Down	0.00203382	0.0089899	TRIM69	15	44728988	44767829	+	9265	protein_coding	tripartite motif containing 69 [Source:HGNC Symbol;Acc:HGNC:17857]
ENSG00000120896	0.185508	Up	0.00203367	0.0089899	SORBS3	8	22544986	22575788	+	6097	protein_coding	sorbin and SH3 domain containing 3 [Source:HGNC Symbol;Acc:HGNC:30907]
ENSG00000186184	0.222539	Up	0.00202315	0.00894772	POLR1D	13	27620742	27744237	+	11210	protein_coding	RNA polymerase I and III subunit D [Source:HGNC Symbol;Acc:HGNC:20422]
ENSG00000170871	-0.22902	Down	0.00201574	0.00891743	KIAA0232	4	6781375	6884170	+	8499	protein_coding	KIAA0232 [Source:HGNC Symbol;Acc:HGNC:28992]
ENSG00000276293	-0.177568	Down	0.00201356	0.00891028	PIP4K2B	17	38765689	38800126	-	6135	protein_coding	phosphatidylinositol-5-phosphate 4-kinase type 2 beta [Source:HGNC Symbol;Acc:HGNC:8998]
ENSG00000135047	-0.211184	Down	0.00200759	0.00888636	CTSL	9	87725519	87731393	+	2366	protein_coding	cathepsin L [Source:HGNC Symbol;Acc:HGNC:2537]
ENSG00000256124	-1.50999	Down	0.00200372	0.00887172	LINC01152	17	72030291	72041297	+	4019	lincRNA	long intergenic non-protein coding RNA 1152 [Source:HGNC Symbol;Acc:HGNC:16752]
ENSG00000256053	0.36826	Up	0.00200159	0.00886473	APOPT1	14	103562962	103607523	+	3932	protein_coding	apoptogenic 1, mitochondrial [Source:HGNC Symbol;Acc:HGNC:20492]
ENSG00000116191	0.25594	Up	0.00199805	0.00885155	RALGPS2	1	178725147	178921841	+	9178	protein_coding	Ral GEF with PH domain and SH3 binding motif 2 [Source:HGNC Symbol;Acc:HGNC:30279]
ENSG00000150995	-0.340477	Down	0.00198984	0.00881762	ITPR1	3	4493345	4847840	+	32454	protein_coding	inositol 1,4,5-trisphosphate receptor type 1 [Source:HGNC Symbol;Acc:HGNC:6180]
ENSG00000138311	0.401498	Up	0.00198937	0.00881762	ZNF365	10	62374192	62670301	+	5368	protein_coding	zinc finger protein 365 [Source:HGNC Symbol;Acc:HGNC:18194]
ENSG00000105778	-0.212065	Down	0.00198489	0.00880064	AVL9	7	32495426	32588721	+	14757	protein_coding	AVL9 cell migration associated [Source:HGNC Symbol;Acc:HGNC:28994]
ENSG00000215301	-0.139768	Down	0.00198272	0.00879347	DDX3X	X	41333284	41364472	+	15892	protein_coding	DEAD-box helicase 3 X-linked [Source:HGNC Symbol;Acc:HGNC:2745]
ENSG00000198818	0.285756	Up	0.00198176	0.00879165	SFT2D1	6	166319728	166342591	-	3104	protein_coding	SFT2 domain containing 1 [Source:HGNC Symbol;Acc:HGNC:21102]
ENSG00000103335	0.216993	Up	0.00197401	0.00875971	PIEZO1	16	88715338	88785220	-	11292	protein_coding	piezo type mechanosensitive ion channel component 1 [Source:HGNC Symbol;Acc:HGNC:28993]
ENSG00000185721	0.240938	Up	0.00196704	0.00873127	DRG1	22	31399523	31530634	+	2279	protein_coding	developmentally regulated GTP binding protein 1 [Source:HGNC Symbol;Acc:HGNC:3029]
ENSG00000100364	0.217982	Up	0.00196622	0.00873006	KIAA0930	22	45190338	45240769	-	10019	protein_coding	KIAA0930 [Source:HGNC Symbol;Acc:HGNC:1314]
ENSG00000100888	-0.200035	Down	0.00196333	0.00872181	CHD8	14	21385194	21456126	-	20953	protein_coding	chromodomain helicase DNA binding protein 8 [Source:HGNC Symbol;Acc:HGNC:20153]
ENSG00000162104	0.29466	Up	0.00196381	0.00872181	ADCY9	16	3953387	4116185	-	10358	protein_coding	adenylate cyclase 9 [Source:HGNC Symbol;Acc:HGNC:240]
ENSG00000140307	0.223209	Up	0.0019624	0.00872045	GTF2A2	15	59638062	59657541	-	3204	protein_coding	general transcription factor IIA subunit 2 [Source:HGNC Symbol;Acc:HGNC:4647]
ENSG00000137713	0.244729	Up	0.00196004	0.00871239	PPP2R1B	11	111726908	111766427	-	6720	protein_coding	protein phosphatase 2 scaffold subunit Abeta [Source:HGNC Symbol;Acc:HGNC:9303]
ENSG00000145242	-0.458316	Down	0.00195932	0.00871165	EPHA5	4	65319563	65670495	-	9833	protein_coding	EPH receptor A5 [Source:HGNC Symbol;Acc:HGNC:3389]
ENSG00000113657	0.15488	Up	0.00195155	0.00867954	DPYSL3	5	147390811	147510056	-	7164	protein_coding	dihydropyrimidinase like 3 [Source:HGNC Symbol;Acc:HGNC:3015]
ENSG00000004139	-0.332026	Down	0.00194868	0.00866919	SARM1	17	28364356	28404049	+	11137	protein_coding	sterile alpha and TIR motif containing 1 [Source:HGNC Symbol;Acc:HGNC:17074]
ENSG00000181991	0.315316	Up	0.00194564	0.00865808	MRPS11	15	88467453	88480773	+	5625	protein_coding	mitochondrial ribosomal protein S11 [Source:HGNC Symbol;Acc:HGNC:14050]
ENSG00000071967	-0.240761	Down	0.00194333	0.00865025	CYBRD1	2	171522247	171558133	+	5176	protein_coding	cytochrome b reductase 1 [Source:HGNC Symbol;Acc:HGNC:20797]
ENSG00000156650	-0.266811	Down	0.00194181	0.00864775	KAT6B	10	74824927	75032624	+	32495	protein_coding	lysine acetyltransferase 6B [Source:HGNC Symbol;Acc:HGNC:17582]
ENSG00000003056	0.19241	Up	0.00194222	0.00864775	M6PR	12	8940363	8949955	-	3777	protein_coding	mannose-6-phosphate receptor, cation dependent [Source:HGNC Symbol;Acc:HGNC:6752]
ENSG00000122870	-0.427098	Down	0.00193903	0.00863837	BICC1	10	58513140	58831437	+	6569	protein_coding	BicC family RNA binding protein 1 [Source:HGNC Symbol;Acc:HGNC:19351]
ENSG00000141198	-0.259728	Down	0.00193889	0.00863837	TOM1L1	17	54899387	54961956	+	7275	protein_coding	target of myb1 like 1 membrane trafficking protein [Source:HGNC Symbol;Acc:HGNC:11983]
ENSG00000165283	0.193325	Up	0.00193155	0.00860989	STOML2	9	35099776	35103195	-	1806	protein_coding	stomatin like 2 [Source:HGNC Symbol;Acc:HGNC:14559]
ENSG00000185201	-0.634103	Down	0.00192245	0.00857175	IFITM2	11	307631	315272	+	1543	protein_coding	interferon induced transmembrane protein 2 [Source:HGNC Symbol;Acc:HGNC:5413]
ENSG00000198846	-0.389013	Down	0.00191528	0.0085441	TOX	8	58805418	59119208	-	4131	protein_coding	thymocyte selection associated high mobility group box [Source:HGNC Symbol;Acc:HGNC:18988]
ENSG00000117602	0.288438	Up	0.00191571	0.0085441	RCAN3	1	24502351	24541040	+	7077	protein_coding	RCAN family member 3 [Source:HGNC Symbol;Acc:HGNC:3042]
ENSG00000236088	-0.671948	Down	0.0019118	0.00853146	COX10-AS1	17	13756478	14069495	-	6456	processed_transcript	COX10 antisense RNA 1 [Source:HGNC Symbol;Acc:HGNC:38873]
ENSG00000160325	-0.574026	Down	0.0019084	0.0085187	CACFD1	9	133459965	133470848	+	3520	protein_coding	calcium channel flower domain containing 1 [Source:HGNC Symbol;Acc:HGNC:1365]
ENSG00000197021	0.260538	Up	0.00190634	0.00851189	CXorf40B	X	149929527	149938811	-	2509	protein_coding	chromosome X open reading frame 40B [Source:HGNC Symbol;Acc:HGNC:17402]
ENSG00000260231	-1.16584	Down	0.00190448	0.00850598	KDM7A-DT	7	140177184	140179640	+	2457	bidirectional_promoter_lncRNA	KDM7A divergent transcript [Source:HGNC Symbol;Acc:HGNC:48959]
ENSG00000151135	-0.221504	Down	0.00190076	0.00849176	TMEM263	12	106955719	106978778	+	4768	protein_coding	transmembrane protein 263 [Source:HGNC Symbol;Acc:HGNC:28281]
ENSG00000106245	0.262578	Up	0.0018935	0.00846173	BUD31	7	99408641	99419616	+	2374	protein_coding	BUD31 homolog [Source:HGNC Symbol;Acc:HGNC:29629]
ENSG00000181751	0.357309	Up	0.00189224	0.00845848	C5orf30	5	103258702	103278660	+	3568	protein_coding	chromosome 5 open reading frame 30 [Source:HGNC Symbol;Acc:HGNC:25052]
ENSG00000144290	-2.7884	Down	0.00188823	0.00844294	SLC4A10	2	161424332	161985282	+	7550	protein_coding	solute carrier family 4 member 10 [Source:HGNC Symbol;Acc:HGNC:13811]
ENSG00000183578	1.26445	Up	0.00188624	0.00843642	TNFAIP8L3	15	51056598	51105276	-	2371	protein_coding	TNF alpha induced protein 8 like 3 [Source:HGNC Symbol;Acc:HGNC:20620]
ENSG00000114784	0.305843	Up	0.00188428	0.00843002	EIF1B	3	40309684	40312424	+	1912	protein_coding	eukaryotic translation initiation factor 1B [Source:HGNC Symbol;Acc:HGNC:30792]
ENSG00000116017	0.590918	Up	0.0018815	0.00841997	ARID3A	19	925781	975934	+	7210	protein_coding	AT-rich interaction domain 3A [Source:HGNC Symbol;Acc:HGNC:3031]
ENSG00000253846	-1.08558	Down	0.00187758	0.00840577	PCDHGA10	5	141412987	141512979	+	6643	protein_coding	protocadherin gamma subfamily A, 10 [Source:HGNC Symbol;Acc:HGNC:8697]
ENSG00000177169	-0.293203	Down	0.00187779	0.00840577	ULK1	12	131894651	131923167	+	7608	protein_coding	unc-51 like autophagy activating kinase 1 [Source:HGNC Symbol;Acc:HGNC:12558]
ENSG00000112419	-0.42005	Down	0.0018707	0.00837994	PHACTR2	6	143536845	143831185	+	11224	protein_coding	phosphatase and actin regulator 2 [Source:HGNC Symbol;Acc:HGNC:20956]
ENSG00000131845	-0.395401	Down	0.00187097	0.00837994	ZNF304	19	57351307	57359898	+	4609	protein_coding	zinc finger protein 304 [Source:HGNC Symbol;Acc:HGNC:13505]
ENSG00000001460	0.459484	Up	0.00186617	0.0083632	STPG1	1	24356999	24416934	-	8511	protein_coding	sperm tail PG-rich repeat containing 1 [Source:HGNC Symbol;Acc:HGNC:28070]
ENSG00000131143	0.174126	Up	0.00186525	0.00836143	COX4I1	16	85798633	85807044	+	4792	protein_coding	cytochrome c oxidase subunit 4I1 [Source:HGNC Symbol;Acc:HGNC:2265]
ENSG00000120963	0.28041	Up	0.00186249	0.00835143	ZNF706	8	101177878	101206193	-	7393	protein_coding	zinc finger protein 706 [Source:HGNC Symbol;Acc:HGNC:24992]
ENSG00000196502	-1.14209	Down	0.00186158	0.00834971	SULT1A1	16	28605196	28623625	-	8909	protein_coding	sulfotransferase family 1A member 1 [Source:HGNC Symbol;Acc:HGNC:11453]
ENSG00000040487	0.281069	Up	0.00186033	0.00834648	PQLC2	1	19312326	19329300	+	2686	protein_coding	PQ loop repeat containing 2 [Source:HGNC Symbol;Acc:HGNC:26001]
ENSG00000100599	-0.320835	Down	0.00185965	0.00834578	RIN3	14	92513774	92688994	+	8683	protein_coding	Ras and Rab interactor 3 [Source:HGNC Symbol;Acc:HGNC:18751]
ENSG00000277639	-1.58602	Down	0.00185816	0.00834326	AC007906.2	16	53035690	53052873	-	1983	protein_coding	p53-regulated lncRNA 1 [Source:NCBI gene;Acc:105371267]
ENSG00000204619	0.233883	Up	0.00185856	0.00834326	PPP1R11	6	30066709	30070333	+	2538	protein_coding	protein phosphatase 1 regulatory inhibitor subunit 11 [Source:HGNC Symbol;Acc:HGNC:9285]
ENSG00000149571	-0.625486	Down	0.00185517	0.00833275	KIRREL3	11	126423359	127003460	-	6594	protein_coding	kirre like nephrin family adhesion molecule 3 [Source:HGNC Symbol;Acc:HGNC:23204]
ENSG00000124920	-0.607442	Down	0.00184807	0.00830321	MYRF	11	61752642	61788518	+	10680	protein_coding	myelin regulatory factor [Source:HGNC Symbol;Acc:HGNC:1181]
ENSG00000171703	-0.319587	Down	0.0018479	0.00830321	TCEA2	20	64049836	64072347	+	4802	protein_coding	transcription elongation factor A2 [Source:HGNC Symbol;Acc:HGNC:11614]
ENSG00000173914	0.329109	Up	0.00184562	0.00829692	RBM4B	11	66664998	66677921	-	4325	protein_coding	RNA binding motif protein 4B [Source:HGNC Symbol;Acc:HGNC:28842]
ENSG00000148634	0.226501	Up	0.00184463	0.0082948	HERC4	10	67921899	68075348	-	15847	protein_coding	HECT and RLD domain containing E3 ubiquitin protein ligase 4 [Source:HGNC Symbol;Acc:HGNC:24521]
ENSG00000154721	-0.640196	Down	0.00184326	0.00829099	JAM2	21	25639272	25717562	+	5933	protein_coding	junctional adhesion molecule 2 [Source:HGNC Symbol;Acc:HGNC:14686]
ENSG00000108861	0.188014	Up	0.00184184	0.008287	DUSP3	17	43766121	43778988	-	5012	protein_coding	dual specificity phosphatase 3 [Source:HGNC Symbol;Acc:HGNC:3069]
ENSG00000139405	0.266757	Up	0.001839	0.00827657	RITA1	12	113185526	113192368	+	2309	protein_coding	RBPJ interacting and tubulin associated 1 [Source:HGNC Symbol;Acc:HGNC:25925]
ENSG00000117139	-0.205684	Down	0.0018382	0.00827531	KDM5B	1	202724495	202809470	-	25882	protein_coding	lysine demethylase 5B [Source:HGNC Symbol;Acc:HGNC:18039]
ENSG00000157881	0.314037	Up	0.00183395	0.00825851	PANK4	1	2508533	2526628	-	5107	protein_coding	pantothenate kinase 4 [Source:HGNC Symbol;Acc:HGNC:19366]
ENSG00000081041	1.3143	Up	0.00182285	0.00821087	CXCL2	4	74097035	74099293	-	1500	protein_coding	C-X-C motif chemokine ligand 2 [Source:HGNC Symbol;Acc:HGNC:4603]
ENSG00000159921	-0.245544	Down	0.00182163	0.00820768	GNE	9	36214441	36277056	-	5921	protein_coding	glucosamine (UDP-N-acetyl)-2-epimerase/N-acetylmannosamine kinase [Source:HGNC Symbol;Acc:HGNC:23657]
ENSG00000185245	-1.73754	Down	0.00181776	0.00819261	GP1BA	17	4932297	4935030	+	2501	protein_coding	glycoprotein Ib platelet subunit alpha [Source:HGNC Symbol;Acc:HGNC:4439]
ENSG00000163918	0.234147	Up	0.00181591	0.00818656	RFC4	3	186789880	186807058	-	2997	protein_coding	replication factor C subunit 4 [Source:HGNC Symbol;Acc:HGNC:9972]
ENSG00000152578	-3.48079	Down	0.0018079	0.00815279	GRIA4	11	105609994	105982092	+	10083	protein_coding	glutamate ionotropic receptor AMPA type subunit 4 [Source:HGNC Symbol;Acc:HGNC:4574]
ENSG00000180592	-0.473652	Down	0.00179794	0.00811017	SKIDA1	10	21513478	21526368	-	6700	protein_coding	SKI/DACH domain containing 1 [Source:HGNC Symbol;Acc:HGNC:32697]
ENSG00000173992	-0.394497	Down	0.00179504	0.00809942	CCS	11	66592821	66606019	+	2474	protein_coding	copper chaperone for superoxide dismutase [Source:HGNC Symbol;Acc:HGNC:1613]
ENSG00000107485	0.270109	Up	0.00178745	0.00806745	GATA3	10	8045378	8075203	+	3436	protein_coding	GATA binding protein 3 [Source:HGNC Symbol;Acc:HGNC:4172]
ENSG00000105088	-2.32436	Down	0.00176829	0.00798498	OLFM2	19	9853718	9936552	-	2500	protein_coding	olfactomedin 2 [Source:HGNC Symbol;Acc:HGNC:17189]
ENSG00000135720	-0.187427	Down	0.00176867	0.00798498	DYNC1LI2	16	66720893	66751798	-	8278	protein_coding	dynein cytoplasmic 1 light intermediate chain 2 [Source:HGNC Symbol;Acc:HGNC:2966]
ENSG00000244398	0.258062	Up	0.00176544	0.00797494	AC116533.1	11	16974693	16975013	-	321	processed_pseudogene	ribosomal protein L36a (RPL36A) pseudogene
ENSG00000107968	-1.07229	Down	0.00176323	0.00796721	MAP3K8	10	30433937	30461833	+	3601	protein_coding	mitogen-activated protein kinase kinase kinase 8 [Source:HGNC Symbol;Acc:HGNC:6860]
ENSG00000103253	0.474555	Up	0.001763	0.00796721	HAGHL	16	726936	735525	+	5287	protein_coding	hydroxyacylglutathione hydrolase like [Source:HGNC Symbol;Acc:HGNC:14177]
ENSG00000018189	-0.302739	Down	0.00175782	0.00794731	RUFY3	4	70704204	70807315	+	8070	protein_coding	RUN and FYVE domain containing 3 [Source:HGNC Symbol;Acc:HGNC:30285]
ENSG00000070540	0.345867	Up	0.00175731	0.00794726	WIPI1	17	68420948	68457513	-	3402	protein_coding	WD repeat domain, phosphoinositide interacting 1 [Source:HGNC Symbol;Acc:HGNC:25471]
ENSG00000182552	0.415197	Up	0.00175411	0.00793508	RWDD4	4	183639635	183659225	-	2776	protein_coding	RWD domain containing 4 [Source:HGNC Symbol;Acc:HGNC:23750]
ENSG00000117707	-0.489857	Down	0.00174309	0.00788747	PROX1	1	213983181	214041502	+	8928	protein_coding	prospero homeobox 1 [Source:HGNC Symbol;Acc:HGNC:9459]
ENSG00000014919	-0.276707	Down	0.00174012	0.00787629	COX15	10	99711844	99732100	-	4177	protein_coding	cytochrome c oxidase assembly homolog COX15 [Source:HGNC Symbol;Acc:HGNC:2263]
ENSG00000196628	-0.281205	Down	0.00173928	0.00787473	TCF4	18	55222331	55664787	-	27828	protein_coding	transcription factor 4 [Source:HGNC Symbol;Acc:HGNC:11634]
ENSG00000138668	-0.146004	Down	0.00172939	0.00783218	HNRNPD	4	82352498	82374503	-	6981	protein_coding	heterogeneous nuclear ribonucleoprotein D [Source:HGNC Symbol;Acc:HGNC:5036]
ENSG00000198752	0.201932	Up	0.001728	0.00782813	CDC42BPB	14	102932379	103057462	-	8009	protein_coding	CDC42 binding protein kinase beta [Source:HGNC Symbol;Acc:HGNC:1738]
ENSG00000166925	0.207586	Up	0.0017233	0.00780907	TSC22D4	7	100463359	100479279	-	3715	protein_coding	TSC22 domain family member 4 [Source:HGNC Symbol;Acc:HGNC:21696]
ENSG00000156482	0.214561	Up	0.0017214	0.00780269	RPL30	8	98024851	98046469	-	4027	protein_coding	ribosomal protein L30 [Source:HGNC Symbol;Acc:HGNC:10333]
ENSG00000169242	-0.456442	Down	0.00171977	0.00779754	EFNA1	1	155127460	155134857	+	2539	protein_coding	ephrin A1 [Source:HGNC Symbol;Acc:HGNC:3221]
ENSG00000100577	-0.483874	Down	0.00171868	0.00779484	GSTZ1	14	77320884	77331597	+	8477	protein_coding	glutathione S-transferase zeta 1 [Source:HGNC Symbol;Acc:HGNC:4643]
ENSG00000157540	-0.228546	Down	0.00170936	0.00775479	DYRK1A	21	37365573	37526358	+	26602	protein_coding	dual specificity tyrosine phosphorylation regulated kinase 1A [Source:HGNC Symbol;Acc:HGNC:3091]
ENSG00000184898	-0.584788	Down	0.00170497	0.0077371	RBM43	2	151247940	151261879	-	4717	protein_coding	RNA binding motif protein 43 [Source:HGNC Symbol;Acc:HGNC:24790]
ENSG00000130159	0.279984	Up	0.00169383	0.00768873	ECSIT	19	11505916	11529174	-	2370	protein_coding	ECSIT signalling integrator [Source:HGNC Symbol;Acc:HGNC:29548]
ENSG00000053501	0.381608	Up	0.00169372	0.00768873	USE1	19	17215346	17219829	+	2431	protein_coding	unconventional SNARE in the ER 1 [Source:HGNC Symbol;Acc:HGNC:30882]
ENSG00000254087	0.308375	Up	0.00169087	0.0076797	LYN	8	55879813	56014168	+	6185	protein_coding	LYN proto-oncogene, Src family tyrosine kinase [Source:HGNC Symbol;Acc:HGNC:6735]
ENSG00000198612	0.215968	Up	0.00168802	0.00766897	COPS8	2	237085312	237100466	+	4743	protein_coding	COP9 signalosome subunit 8 [Source:HGNC Symbol;Acc:HGNC:24335]
ENSG00000152620	-0.294903	Down	0.00168415	0.00765358	NADK2	5	36192592	36242279	-	4885	protein_coding	NAD kinase 2, mitochondrial [Source:HGNC Symbol;Acc:HGNC:26404]
ENSG00000187210	0.435966	Up	0.00167324	0.00760616	GCNT1	9	76419850	76651203	+	9251	protein_coding	glucosaminyl (N-acetyl) transferase 1, core 2 [Source:HGNC Symbol;Acc:HGNC:4203]
ENSG00000031823	0.19072	Up	0.00166596	0.00757524	RANBP3	19	5916139	5978142	-	7445	protein_coding	RAN binding protein 3 [Source:HGNC Symbol;Acc:HGNC:9850]
ENSG00000130702	-0.436662	Down	0.00166322	0.00756496	LAMA5	20	62307955	62367312	-	14291	protein_coding	laminin subunit alpha 5 [Source:HGNC Symbol;Acc:HGNC:6485]
ENSG00000181704	-0.214022	Down	0.00166158	0.00756095	YIPF6	X	68498323	68537285	+	8850	protein_coding	Yip1 domain family member 6 [Source:HGNC Symbol;Acc:HGNC:28304]
ENSG00000113300	-0.211145	Down	0.00166186	0.00756095	CNOT6	5	180494412	180578405	+	6586	protein_coding	CCR4-NOT transcription complex subunit 6 [Source:HGNC Symbol;Acc:HGNC:14099]
ENSG00000115307	0.220386	Up	0.00165777	0.00754664	AUP1	2	74526645	74529939	-	2634	protein_coding	AUP1, lipid droplet regulating VLDL assembly factor [Source:HGNC Symbol;Acc:HGNC:891]
ENSG00000168679	-1.00033	Down	0.00164977	0.00751241	SLC16A4	1	110362848	110391082	-	3167	protein_coding	solute carrier family 16 member 4 [Source:HGNC Symbol;Acc:HGNC:10925]
ENSG00000139668	0.366106	Up	0.00164252	0.00748153	WDFY2	13	51584455	51767707	+	16197	protein_coding	WD repeat and FYVE domain containing 2 [Source:HGNC Symbol;Acc:HGNC:20482]
ENSG00000120913	0.304254	Up	0.00163724	0.00745963	PDLIM2	8	22578279	22598025	+	12388	protein_coding	PDZ and LIM domain 2 [Source:HGNC Symbol;Acc:HGNC:13992]
ENSG00000184347	-0.423636	Down	0.00163647	0.00745827	SLIT3	5	168661733	169301129	-	14260	protein_coding	slit guidance ligand 3 [Source:HGNC Symbol;Acc:HGNC:11087]
ENSG00000189120	-2.92641	Down	0.00163412	0.00744972	SP6	17	47844908	47855874	-	4075	protein_coding	Sp6 transcription factor [Source:HGNC Symbol;Acc:HGNC:14530]
ENSG00000163788	-0.3757	Down	0.00162463	0.00740859	SNRK	3	43286512	43424764	+	6981	protein_coding	SNF related kinase [Source:HGNC Symbol;Acc:HGNC:30598]
ENSG00000182481	0.154009	Up	0.00161898	0.00738491	KPNA2	17	68035519	68046842	+	3140	protein_coding	karyopherin subunit alpha 2 [Source:HGNC Symbol;Acc:HGNC:6395]
ENSG00000265107	-2.79872	Down	0.00161836	0.00738424	GJA5	1	147756199	147773362	-	3292	protein_coding	gap junction protein alpha 5 [Source:HGNC Symbol;Acc:HGNC:4279]
ENSG00000148926	-0.45394	Down	0.00161358	0.00736456	ADM	11	10304680	10307397	+	2718	protein_coding	adrenomedullin [Source:HGNC Symbol;Acc:HGNC:259]
ENSG00000197265	0.262056	Up	0.00160723	0.00733767	GTF2E2	8	30578318	30658251	-	2595	protein_coding	general transcription factor IIE subunit 2 [Source:HGNC Symbol;Acc:HGNC:4651]
ENSG00000183718	-0.573826	Down	0.00160428	0.00732666	TRIM52	5	181254417	181261139	-	6562	protein_coding	tripartite motif containing 52 [Source:HGNC Symbol;Acc:HGNC:19024]
ENSG00000127922	0.246314	Up	0.00160435	0.00732666	SEM1	7	96481626	96709891	-	11490	protein_coding	SEM1, 26S proteasome complex subunit [Source:HGNC Symbol;Acc:HGNC:10845]
ENSG00000157470	0.544745	Up	0.00159777	0.0073008	FAM81A	15	59372693	59523549	+	5578	protein_coding	family with sequence similarity 81 member A [Source:HGNC Symbol;Acc:HGNC:28379]
ENSG00000172766	-0.445046	Down	0.00159607	0.00729513	NAA16	13	41311205	41377030	+	5867	protein_coding	N(alpha)-acetyltransferase 16, NatA auxiliary subunit [Source:HGNC Symbol;Acc:HGNC:26164]
ENSG00000185627	0.177758	Up	0.00159583	0.00729513	PSMD13	11	236546	252984	+	4767	protein_coding	proteasome 26S subunit, non-ATPase 13 [Source:HGNC Symbol;Acc:HGNC:9558]
ENSG00000213923	0.223834	Up	0.00159273	0.00728408	CSNK1E	22	38290691	38318084	-	6246	protein_coding	casein kinase 1 epsilon [Source:HGNC Symbol;Acc:HGNC:2453]
ENSG00000185499	-0.825002	Down	0.00158763	0.00726286	MUC1	1	155185824	155192916	-	4717	protein_coding	mucin 1, cell surface associated [Source:HGNC Symbol;Acc:HGNC:7508]
ENSG00000140015	-0.894821	Down	0.00158663	0.00726036	KCNH5	14	62699454	63102037	-	12320	protein_coding	potassium voltage-gated channel subfamily H member 5 [Source:HGNC Symbol;Acc:HGNC:6254]
ENSG00000263272	-0.85354	Down	0.00158121	0.00723805	AC004148.2	17	5425139	5432876	-	1938	antisense	novel transcript, antisense to RPAIN
ENSG00000173621	0.244718	Up	0.0015813	0.00723805	LRFN4	11	66856647	66860475	+	2828	protein_coding	leucine rich repeat and fibronectin type III domain containing 4 [Source:HGNC Symbol;Acc:HGNC:28456]
ENSG00000079313	0.227312	Up	0.00157724	0.00722366	REXO1	19	1815246	1848463	-	5561	protein_coding	RNA exonuclease 1 homolog [Source:HGNC Symbol;Acc:HGNC:24616]
ENSG00000102053	-0.59523	Down	0.00157106	0.00719743	ZC3H12B	X	65366638	65507887	+	7829	protein_coding	zinc finger CCCH-type containing 12B [Source:HGNC Symbol;Acc:HGNC:17407]
ENSG00000183323	-0.365885	Down	0.00157034	0.00719622	CCDC125	5	69280175	69332809	-	7932	protein_coding	coiled-coil domain containing 125 [Source:HGNC Symbol;Acc:HGNC:28924]
ENSG00000134716	-0.74208	Down	0.0015694	0.007194	CYP2J2	1	59893308	59926790	-	2990	protein_coding	cytochrome P450 family 2 subfamily J member 2 [Source:HGNC Symbol;Acc:HGNC:2634]
ENSG00000164062	0.173981	Up	0.00156728	0.00718634	APEH	3	49674002	49683963	+	4669	protein_coding	acylaminoacyl-peptide hydrolase [Source:HGNC Symbol;Acc:HGNC:586]
ENSG00000138185	-0.859749	Down	0.00156024	0.00715613	ENTPD1	10	95711779	95869695	+	6975	protein_coding	ectonucleoside triphosphate diphosphohydrolase 1 [Source:HGNC Symbol;Acc:HGNC:3363]
ENSG00000170442	-1.04603	Down	0.00155829	0.00714929	KRT86	12	52249300	52309163	+	2394	protein_coding	keratin 86 [Source:HGNC Symbol;Acc:HGNC:6463]
ENSG00000150401	-0.423624	Down	0.00155089	0.00711736	DCUN1D2	13	113455819	113490952	-	4346	protein_coding	defective in cullin neddylation 1 domain containing 2 [Source:HGNC Symbol;Acc:HGNC:20328]
ENSG00000076555	-0.435253	Down	0.00154552	0.00709481	ACACB	12	109116595	109268226	+	14505	protein_coding	acetyl-CoA carboxylase beta [Source:HGNC Symbol;Acc:HGNC:85]
ENSG00000186834	-0.167727	Down	0.00154163	0.00707899	HEXIM1	17	45148502	45152101	+	3600	protein_coding	hexamethylene bisacetamide inducible 1 [Source:HGNC Symbol;Acc:HGNC:24953]
ENSG00000154545	-1.55509	Down	0.00154068	0.00707668	MAGED4	X	52184823	52192268	+	4809	protein_coding	MAGE family member D4 [Source:HGNC Symbol;Acc:HGNC:23793]
ENSG00000164327	-0.310635	Down	0.00153587	0.00705665	RICTOR	5	38937919	39074408	-	13550	protein_coding	RPTOR independent companion of MTOR complex 2 [Source:HGNC Symbol;Acc:HGNC:28611]
ENSG00000144401	0.438716	Up	0.00153285	0.00704481	METTL21A	2	207580631	207625928	-	6798	protein_coding	methyltransferase like 21A [Source:HGNC Symbol;Acc:HGNC:30476]
ENSG00000166562	0.405752	Up	0.00152908	0.00702951	SEC11C	18	59139477	59158836	+	4511	protein_coding	SEC11 homolog C, signal peptidase complex subunit [Source:HGNC Symbol;Acc:HGNC:23400]
ENSG00000081014	-0.339175	Down	0.00152667	0.00702048	AP4E1	15	50908672	51005900	+	7359	protein_coding	adaptor related protein complex 4 subunit epsilon 1 [Source:HGNC Symbol;Acc:HGNC:573]
ENSG00000119718	0.263483	Up	0.00152433	0.00701172	EIF2B2	14	75002911	75012366	+	5446	protein_coding	eukaryotic translation initiation factor 2B subunit beta [Source:HGNC Symbol;Acc:HGNC:3258]
ENSG00000135587	0.362129	Up	0.00152281	0.00700677	SMPD2	6	109440763	109443919	+	2014	protein_coding	sphingomyelin phosphodiesterase 2 [Source:HGNC Symbol;Acc:HGNC:11121]
ENSG00000100228	-0.353965	Down	0.00151849	0.00698895	RAB36	22	23145326	23164350	+	4107	protein_coding	RAB36, member RAS oncogene family [Source:HGNC Symbol;Acc:HGNC:9775]
ENSG00000108852	-0.69201	Down	0.00151448	0.00697298	MPP2	17	43875357	43909711	-	6114	protein_coding	membrane palmitoylated protein 2 [Source:HGNC Symbol;Acc:HGNC:7220]
ENSG00000083896	-0.218936	Down	0.00151458	0.00697298	YTHDC1	4	68310387	68350089	-	7032	protein_coding	YTH domain containing 1 [Source:HGNC Symbol;Acc:HGNC:30626]
ENSG00000185298	0.222293	Up	0.00150117	0.00691526	CCDC137	17	81666364	81673904	+	2762	protein_coding	coiled-coil domain containing 137 [Source:HGNC Symbol;Acc:HGNC:33451]
ENSG00000261136	-1.86116	Down	0.00149977	0.00691079	AC023908.3	15	39782571	39785617	+	3047	antisense	uncharacterized LOC105370941 [Source:NCBI gene;Acc:105370941]
ENSG00000164402	0.193293	Up	0.00148867	0.00686167	2021-09-08	5	132750817	132807241	-	7711	protein_coding	septin 8 [Source:HGNC Symbol;Acc:HGNC:16511]
ENSG00000139546	0.337012	Up	0.00148121	0.00682925	TARBP2	12	53500921	53506431	+	4090	protein_coding	TARBP2, RISC loading complex RNA binding subunit [Source:HGNC Symbol;Acc:HGNC:11569]
ENSG00000137177	0.210107	Up	0.00148061	0.00682848	KIF13A	6	17759183	17987623	-	11126	protein_coding	kinesin family member 13A [Source:HGNC Symbol;Acc:HGNC:14566]
ENSG00000001630	0.509796	Up	0.00147005	0.00678177	CYP51A1	7	92112151	92134803	-	3584	protein_coding	cytochrome P450 family 51 subfamily A member 1 [Source:HGNC Symbol;Acc:HGNC:2649]
ENSG00000125447	0.259594	Up	0.00146856	0.00677685	GGA3	17	75236599	75262363	-	6640	protein_coding	golgi associated, gamma adaptin ear containing, ARF binding protein 3 [Source:HGNC Symbol;Acc:HGNC:17079]
ENSG00000197535	0.22829	Up	0.00145982	0.0067385	MYO5A	15	52307283	52529050	-	12988	protein_coding	myosin VA [Source:HGNC Symbol;Acc:HGNC:7602]
ENSG00000095015	-0.306328	Down	0.00145858	0.00673562	MAP3K1	5	56815574	56896152	+	7716	protein_coding	mitogen-activated protein kinase kinase kinase 1 [Source:HGNC Symbol;Acc:HGNC:6848]
ENSG00000197562	0.326962	Up	0.00145877	0.00673562	RAB40C	16	589357	629272	+	4180	protein_coding	RAB40C, member RAS oncogene family [Source:HGNC Symbol;Acc:HGNC:18285]
ENSG00000166471	0.269512	Up	0.00145342	0.00671483	TMEM41B	11	9280654	9314780	-	4422	protein_coding	transmembrane protein 41B [Source:HGNC Symbol;Acc:HGNC:28948]
ENSG00000101596	-0.188786	Down	0.00144153	0.00666183	SMCHD1	18	2655738	2805017	+	12435	protein_coding	structural maintenance of chromosomes flexible hinge domain containing 1 [Source:HGNC Symbol;Acc:HGNC:29090]
ENSG00000183386	-0.35345	Down	0.00144058	0.00665938	FHL3	1	37996770	38005606	-	2004	protein_coding	four and a half LIM domains 3 [Source:HGNC Symbol;Acc:HGNC:3704]
ENSG00000138629	0.257694	Up	0.00144005	0.00665888	UBL7	15	74445977	74461182	-	1885	protein_coding	ubiquitin like 7 [Source:HGNC Symbol;Acc:HGNC:28221]
ENSG00000269837	-0.557477	Down	0.00143059	0.00661707	IPO5P1	19	23255053	23257939	-	2887	transcribed_processed_pseudogene	importin 5 pseudogene 1 [Source:HGNC Symbol;Acc:HGNC:49687]
ENSG00000087884	0.696432	Up	0.00142467	0.0065916	AAMDC	11	77821109	77918432	+	1943	protein_coding	adipogenesis associated Mth938 domain containing [Source:HGNC Symbol;Acc:HGNC:30205]
ENSG00000214029	-0.804936	Down	0.00142415	0.00659113	ZNF891	12	133106817	133130473	-	15455	protein_coding	zinc finger protein 891 [Source:HGNC Symbol;Acc:HGNC:38709]
ENSG00000139618	-0.385566	Down	0.00142377	0.00659113	BRCA2	13	32315474	32400266	+	12273	protein_coding	BRCA2, DNA repair associated [Source:HGNC Symbol;Acc:HGNC:1101]
ENSG00000065675	-1.34392	Down	0.00141818	0.00656733	PRKCQ	10	6427143	6580301	-	3295	protein_coding	protein kinase C theta [Source:HGNC Symbol;Acc:HGNC:9410]
ENSG00000188738	-2.18383	Down	0.00141486	0.00655385	FSIP2	2	185738895	185833290	+	23494	protein_coding	fibrous sheath interacting protein 2 [Source:HGNC Symbol;Acc:HGNC:21675]
ENSG00000181192	-0.196524	Down	0.00141266	0.00654702	DHTKD1	10	12068972	12123225	+	5281	protein_coding	dehydrogenase E1 and transketolase domain containing 1 [Source:HGNC Symbol;Acc:HGNC:23537]
ENSG00000213189	0.628814	Up	0.00141297	0.00654702	BTF3L4P2	2	159003975	159004320	+	346	processed_pseudogene	basic transcription factor 3 like 4 pseudogene 2 [Source:HGNC Symbol;Acc:HGNC:39646]
ENSG00000197380	-1.53589	Down	0.00140131	0.00649678	DACT3	19	46647612	46661138	-	5361	protein_coding	dishevelled binding antagonist of beta catenin 3 [Source:HGNC Symbol;Acc:HGNC:30745]
ENSG00000135624	0.151338	Up	0.00139641	0.00647596	CCT7	2	73233420	73253021	+	3591	protein_coding	chaperonin containing TCP1 subunit 7 [Source:HGNC Symbol;Acc:HGNC:1622]
ENSG00000004059	0.205517	Up	0.0013945	0.00646903	ARF5	7	127588345	127591705	+	1871	protein_coding	ADP ribosylation factor 5 [Source:HGNC Symbol;Acc:HGNC:658]
ENSG00000005483	-0.233214	Down	0.00139229	0.00646066	KMT2E	7	105014179	105114361	+	9231	protein_coding	lysine methyltransferase 2E [Source:HGNC Symbol;Acc:HGNC:18541]
ENSG00000162368	-0.197418	Down	0.00137304	0.00637318	CMPK1	1	47333797	47378839	+	3844	protein_coding	cytidine/uridine monophosphate kinase 1 [Source:HGNC Symbol;Acc:HGNC:18170]
ENSG00000012822	-0.334407	Down	0.0013622	0.00632472	CALCOCO1	12	53708517	53727745	-	8898	protein_coding	calcium binding and coiled-coil domain 1 [Source:HGNC Symbol;Acc:HGNC:29306]
ENSG00000139428	0.352381	Up	0.00135979	0.00631537	MMAB	12	109553737	109573874	-	6290	protein_coding	methylmalonic aciduria (cobalamin deficiency) cblB type [Source:HGNC Symbol;Acc:HGNC:19331]
ENSG00000153208	-1.3409	Down	0.00135844	0.00631097	MERTK	2	111898479	112029561	+	4700	protein_coding	MER proto-oncogene, tyrosine kinase [Source:HGNC Symbol;Acc:HGNC:7027]
ENSG00000168078	0.199531	Up	0.00135041	0.0062755	PBK	8	27809620	27838095	-	2165	protein_coding	PDZ binding kinase [Source:HGNC Symbol;Acc:HGNC:18282]
ENSG00000233695	-1.87585	Down	0.00134929	0.00627214	GAS6-AS1	13	113815630	113845744	+	7169	antisense	GAS6 antisense RNA 1 [Source:HGNC Symbol;Acc:HGNC:39826]
ENSG00000159884	0.416182	Up	0.00133607	0.00621253	CCDC107	9	35658290	35661511	+	1459	protein_coding	coiled-coil domain containing 107 [Source:HGNC Symbol;Acc:HGNC:28465]
ENSG00000196262	0.129717	Up	0.00133313	0.00620068	PPIA	7	44796680	44824564	+	4432	protein_coding	peptidylprolyl isomerase A [Source:HGNC Symbol;Acc:HGNC:9253]
ENSG00000006712	0.178042	Up	0.00132421	0.00616099	PAF1	19	39385852	39391195	-	2668	protein_coding	PAF1 homolog, Paf1/RNA polymerase II complex component [Source:HGNC Symbol;Acc:HGNC:25459]
ENSG00000133114	-0.377076	Down	0.00132156	0.00615046	GPALPP1	13	44989529	45037669	+	10842	protein_coding	GPALPP motifs containing 1 [Source:HGNC Symbol;Acc:HGNC:20298]
ENSG00000258634	-0.584945	Down	0.00131965	0.00614338	AL160006.1	1	110058340	110062555	+	4216	antisense	novel transcript, antisense to ALX3
ENSG00000224051	0.245582	Up	0.00131932	0.00614338	CPTP	1	1324756	1328897	+	2556	protein_coding	ceramide-1-phosphate transfer protein [Source:HGNC Symbol;Acc:HGNC:28116]
ENSG00000128595	0.131769	Up	0.00131275	0.00611484	CALU	7	128739292	128771807	+	4537	protein_coding	calumenin [Source:HGNC Symbol;Acc:HGNC:1458]
ENSG00000114554	0.18087	Up	0.00131206	0.00611342	PLXNA1	3	126988594	127037392	+	10944	protein_coding	plexin A1 [Source:HGNC Symbol;Acc:HGNC:9099]
ENSG00000123739	-0.328851	Down	0.00131061	0.00610847	PLA2G12A	4	109709989	109730077	-	5228	protein_coding	phospholipase A2 group XIIA [Source:HGNC Symbol;Acc:HGNC:18554]
ENSG00000181827	-0.296299	Down	0.00129849	0.00605374	RFX7	15	56087280	56243266	-	10588	protein_coding	regulatory factor X7 [Source:HGNC Symbol;Acc:HGNC:25777]
ENSG00000122490	0.320512	Up	0.00129847	0.00605374	PQLC1	18	79902420	79951664	-	5225	protein_coding	PQ loop repeat containing 1 [Source:HGNC Symbol;Acc:HGNC:26188]
ENSG00000149136	0.149843	Up	0.0012964	0.00604758	SSRP1	11	57325985	57335877	-	6323	protein_coding	structure specific recognition protein 1 [Source:HGNC Symbol;Acc:HGNC:11327]
ENSG00000082212	0.280298	Up	0.00129338	0.00603528	ME2	18	50878734	50954257	+	16243	protein_coding	malic enzyme 2 [Source:HGNC Symbol;Acc:HGNC:6984]
ENSG00000136114	0.541045	Up	0.00128282	0.00598776	THSD1	13	52377167	52416373	-	3705	protein_coding	thrombospondin type 1 domain containing 1 [Source:HGNC Symbol;Acc:HGNC:17754]
ENSG00000160460	-1.0882	Down	0.00128221	0.00598668	SPTBN4	19	40466241	40576464	+	11549	protein_coding	spectrin beta, non-erythrocytic 4 [Source:HGNC Symbol;Acc:HGNC:14896]
ENSG00000144659	0.257848	Up	0.00127933	0.005975	SLC25A38	3	39383324	39397351	+	2708	protein_coding	solute carrier family 25 member 38 [Source:HGNC Symbol;Acc:HGNC:26054]
ENSG00000197157	0.158462	Up	0.00127558	0.00595923	SND1	7	127652180	128092609	+	6500	protein_coding	staphylococcal nuclease and tudor domain containing 1 [Source:HGNC Symbol;Acc:HGNC:30646]
ENSG00000272674	-0.455306	Down	0.00126003	0.00588934	PCDHB16	5	141181399	141186399	+	5001	protein_coding	protocadherin beta 16 [Source:HGNC Symbol;Acc:HGNC:14546]
ENSG00000120327	-0.424351	Down	0.00126025	0.00588934	PCDHB14	5	141222932	141227759	+	4828	protein_coding	protocadherin beta 14 [Source:HGNC Symbol;Acc:HGNC:8685]
ENSG00000177971	0.32856	Up	0.00125808	0.00588268	IMP3	15	75639085	75648706	-	2565	protein_coding	IMP3, U3 small nucleolar ribonucleoprotein [Source:HGNC Symbol;Acc:HGNC:14497]
ENSG00000121644	0.200882	Up	0.0012544	0.00586718	DESI2	1	244652935	244709033	+	5104	protein_coding	desumoylating isopeptidase 2 [Source:HGNC Symbol;Acc:HGNC:24264]
ENSG00000013275	0.167181	Up	0.00125302	0.00586248	PSMC4	19	39971005	39981441	+	2387	protein_coding	proteasome 26S subunit, ATPase 4 [Source:HGNC Symbol;Acc:HGNC:9551]
ENSG00000126756	0.311035	Up	0.00124756	0.00583866	UXT	X	47651798	47659161	-	1243	protein_coding	ubiquitously expressed prefoldin like chaperone [Source:HGNC Symbol;Acc:HGNC:12641]
ENSG00000060339	-0.209804	Down	0.00124648	0.00583531	CCAR1	10	68721012	68792377	+	6059	protein_coding	cell division cycle and apoptosis regulator 1 [Source:HGNC Symbol;Acc:HGNC:24236]
ENSG00000213799	-0.531471	Down	0.00124508	0.00583052	ZNF845	19	53333746	53356906	+	6453	protein_coding	zinc finger protein 845 [Source:HGNC Symbol;Acc:HGNC:25112]
ENSG00000261098	-2.71219	Down	0.00124472	0.00583051	AP000766.1	11	107312132	107316271	-	4140	lincRNA	novel transcript
ENSG00000143847	-1.83661	Down	0.0012439	0.00583051	PPFIA4	1	203026498	203078740	+	9707	protein_coding	PTPRF interacting protein alpha 4 [Source:HGNC Symbol;Acc:HGNC:9248]
ENSG00000170456	-0.266773	Down	0.00124326	0.00583051	DENND5B	12	31382223	31591097	-	11310	protein_coding	DENN domain containing 5B [Source:HGNC Symbol;Acc:HGNC:28338]
ENSG00000157020	0.168962	Up	0.00124437	0.00583051	SEC13	3	10293131	10321178	-	5446	protein_coding	SEC13 homolog, nuclear pore and COPII coat complex component [Source:HGNC Symbol;Acc:HGNC:10697]
ENSG00000159055	0.41165	Up	0.0012447	0.00583051	MIS18A	21	32268219	32279069	-	1723	protein_coding	MIS18 kinetochore protein A [Source:HGNC Symbol;Acc:HGNC:1286]
ENSG00000004455	0.163676	Up	0.00124234	0.00582802	AK2	1	33007940	33080996	-	5727	protein_coding	adenylate kinase 2 [Source:HGNC Symbol;Acc:HGNC:362]
ENSG00000112096	0.270958	Up	0.00124132	0.00582495	SOD2	6	159669057	159745186	-	16493	protein_coding	superoxide dismutase 2 [Source:HGNC Symbol;Acc:HGNC:11180]
ENSG00000213846	-0.496065	Down	0.00123859	0.00581386	AC098614.1	3	27632976	27635427	+	2452	transcribed_processed_pseudogene	tropomyosin 4 (TPM4) pseudogene
ENSG00000169217	0.234458	Up	0.00123848	0.00581386	CD2BP2	16	30350766	30355361	-	3773	protein_coding	CD2 cytoplasmic tail binding protein 2 [Source:HGNC Symbol;Acc:HGNC:1656]
ENSG00000172375	0.363762	Up	0.0012374	0.00581169	C2CD2L	11	119102198	119118544	+	9216	protein_coding	C2CD2 like [Source:HGNC Symbol;Acc:HGNC:29000]
ENSG00000082146	0.358921	Up	0.00123079	0.00578238	STRADB	2	201387858	201480846	+	3242	protein_coding	STE20-related kinase adaptor beta [Source:HGNC Symbol;Acc:HGNC:13205]
ENSG00000100526	0.293684	Up	0.00122985	0.00577967	CDKN3	14	54396849	54420218	+	1836	protein_coding	cyclin dependent kinase inhibitor 3 [Source:HGNC Symbol;Acc:HGNC:1791]
ENSG00000168297	0.403232	Up	0.00122976	0.00577967	PXK	3	58332880	58426126	+	5354	protein_coding	PX domain containing serine/threonine kinase like [Source:HGNC Symbol;Acc:HGNC:23326]
ENSG00000115163	0.278712	Up	0.0012271	0.00577019	CENPA	2	26764289	26801067	+	1983	protein_coding	centromere protein A [Source:HGNC Symbol;Acc:HGNC:1851]
ENSG00000106991	-0.985578	Down	0.00122161	0.0057472	ENG	9	127815012	127854756	-	3935	protein_coding	endoglin [Source:HGNC Symbol;Acc:HGNC:3349]
ENSG00000124006	-0.274055	Down	0.00122185	0.0057472	OBSL1	2	219550729	219571859	-	9611	protein_coding	obscurin like 1 [Source:HGNC Symbol;Acc:HGNC:29092]
ENSG00000198712	-0.154801	Down	0.00122047	0.00574409	MT-CO2	MT	7586	8269	+	684	protein_coding	mitochondrially encoded cytochrome c oxidase II [Source:HGNC Symbol;Acc:HGNC:7421]
ENSG00000183597	0.385368	Up	0.0012202	0.00574409	TANGO2	22	20017014	20065926	+	6157	protein_coding	transport and golgi organization 2 homolog [Source:HGNC Symbol;Acc:HGNC:25439]
ENSG00000248008	0.588077	Up	0.00122023	0.00574409	NRAV	12	120490328	120495940	-	1901	antisense	negative regulator of antiviral response [Source:HGNC Symbol;Acc:HGNC:48588]
ENSG00000171566	0.22234	Up	0.00121703	0.00573304	PLRG1	4	154535006	154550435	-	5049	protein_coding	pleiotropic regulator 1 [Source:HGNC Symbol;Acc:HGNC:9089]
ENSG00000172828	-1.46801	Down	0.0012146	0.0057233	CES3	16	66961237	66975148	+	4935	protein_coding	carboxylesterase 3 [Source:HGNC Symbol;Acc:HGNC:1865]
ENSG00000273033	-0.678055	Down	0.0012105	0.00570568	LINC02035	3	122886941	122892416	+	5476	lincRNA	long intergenic non-protein coding RNA 2035 [Source:HGNC Symbol;Acc:HGNC:52875]
ENSG00000136643	0.280445	Up	0.00121017	0.00570568	RPS6KC1	1	213051233	213274773	+	6190	protein_coding	ribosomal protein S6 kinase C1 [Source:HGNC Symbol;Acc:HGNC:10439]
ENSG00000204713	0.199117	Up	0.00118832	0.00560446	TRIM27	6	28903002	28923989	-	7986	protein_coding	tripartite motif containing 27 [Source:HGNC Symbol;Acc:HGNC:9975]
ENSG00000217165	-0.71191	Down	0.00118577	0.0055941	ANKRD18EP	6	39110321	39112952	+	2632	processed_pseudogene	ankyrin repeat domain 18E, pseudogene [Source:HGNC Symbol;Acc:HGNC:43609]
ENSG00000126391	0.223261	Up	0.00117798	0.00555902	FRMD8	11	65386599	65413525	+	4091	protein_coding	FERM domain containing 8 [Source:HGNC Symbol;Acc:HGNC:25462]
ENSG00000196376	-1.4664	Down	0.00117663	0.00555428	SLC35F1	6	117907526	118317676	+	4855	protein_coding	solute carrier family 35 member F1 [Source:HGNC Symbol;Acc:HGNC:21483]
ENSG00000133424	-0.56062	Down	0.0011734	0.00554066	LARGE1	22	33162226	33922841	-	10687	protein_coding	LARGE xylosyl- and glucuronyltransferase 1 [Source:HGNC Symbol;Acc:HGNC:6511]
ENSG00000174748	0.170524	Up	0.00117154	0.00553359	RPL15	3	23916545	23924374	+	7222	protein_coding	ribosomal protein L15 [Source:HGNC Symbol;Acc:HGNC:10306]
ENSG00000158850	0.228596	Up	0.00117155	0.00553359	B4GALT3	1	161171310	161177968	-	3890	protein_coding	beta-1,4-galactosyltransferase 3 [Source:HGNC Symbol;Acc:HGNC:926]
ENSG00000173889	-0.350235	Down	0.00116943	0.00552687	PHC3	3	170086732	170181749	-	16919	protein_coding	polyhomeotic homolog 3 [Source:HGNC Symbol;Acc:HGNC:15682]
ENSG00000213753	-0.269408	Down	0.00116705	0.00551726	CENPBD1P1	19	58573503	58599801	+	4969	transcribed_processed_pseudogene	CENPB DNA-binding domains containing 1 pseudogene 1 [Source:HGNC Symbol;Acc:HGNC:28421]
ENSG00000178252	-0.178717	Down	0.00116547	0.0055116	WDR6	3	49007062	49015953	+	5304	protein_coding	WD repeat domain 6 [Source:HGNC Symbol;Acc:HGNC:12758]
ENSG00000101407	0.284302	Up	0.0011655	0.0055116	TTI1	20	37983007	38033468	-	4479	protein_coding	TELO2 interacting protein 1 [Source:HGNC Symbol;Acc:HGNC:29029]
ENSG00000146409	-0.36302	Down	0.00116447	0.00551135	SLC18B1	6	132769370	132813339	-	2760	protein_coding	solute carrier family 18 member B1 [Source:HGNC Symbol;Acc:HGNC:21573]
ENSG00000010270	0.223758	Up	0.00116475	0.00551135	STARD3NL	7	38178222	38230671	+	4348	protein_coding	STARD3 N-terminal like [Source:HGNC Symbol;Acc:HGNC:19169]
ENSG00000090020	-0.252482	Down	0.00116389	0.00551056	SLC9A1	1	27098815	27166981	-	5974	protein_coding	solute carrier family 9 member A1 [Source:HGNC Symbol;Acc:HGNC:11071]
ENSG00000068308	0.219335	Up	0.00115698	0.00547949	OTUD5	X	48922028	48958386	-	3592	protein_coding	OTU deubiquitinase 5 [Source:HGNC Symbol;Acc:HGNC:25402]
ENSG00000173486	0.281648	Up	0.00115069	0.00545135	FKBP2	11	64241003	64244132	+	1608	protein_coding	FK506 binding protein 2 [Source:HGNC Symbol;Acc:HGNC:3718]
ENSG00000119906	-0.219633	Down	0.00115021	0.00545068	SLF2	10	100912569	100965136	+	9208	protein_coding	SMC5-SMC6 complex localization factor 2 [Source:HGNC Symbol;Acc:HGNC:17814]
ENSG00000064651	-0.257625	Down	0.00114956	0.00544925	SLC12A2	5	128083766	128189688	+	10664	protein_coding	solute carrier family 12 member 2 [Source:HGNC Symbol;Acc:HGNC:10911]
ENSG00000161642	-0.474627	Down	0.00114894	0.00544791	ZNF385A	12	54369133	54391298	-	3179	protein_coding	zinc finger protein 385A [Source:HGNC Symbol;Acc:HGNC:17521]
ENSG00000198899	-0.142785	Down	0.00114872	0.00544791	MT-ATP6	MT	8527	9207	+	681	protein_coding	mitochondrially encoded ATP synthase membrane subunit 6 [Source:HGNC Symbol;Acc:HGNC:7414]
ENSG00000188735	0.353058	Up	0.0011465	0.00543962	TMEM120B	12	121712752	121783001	+	8449	protein_coding	transmembrane protein 120B [Source:HGNC Symbol;Acc:HGNC:32008]
ENSG00000085832	0.239102	Up	0.00113686	0.0053955	EPS15	1	51354263	51519328	-	7440	protein_coding	epidermal growth factor receptor pathway substrate 15 [Source:HGNC Symbol;Acc:HGNC:3419]
ENSG00000228672	-0.654244	Down	0.00113022	0.00536558	PROB1	5	139390592	139395713	-	5122	protein_coding	proline rich basic protein 1 [Source:HGNC Symbol;Acc:HGNC:41906]
ENSG00000130764	0.209182	Up	0.00112919	0.0053623	LRRC47	1	3778558	3796504	-	4516	protein_coding	leucine rich repeat containing 47 [Source:HGNC Symbol;Acc:HGNC:29207]
ENSG00000196449	0.278109	Up	0.00112422	0.00534031	YRDC	1	37802944	37808185	-	1826	protein_coding	yrdC N6-threonylcarbamoyltransferase domain containing [Source:HGNC Symbol;Acc:HGNC:28905]
ENSG00000189306	0.269519	Up	0.0011216	0.00532947	RRP7A	22	42509968	42519802	-	4082	protein_coding	ribosomal RNA processing 7 homolog A [Source:HGNC Symbol;Acc:HGNC:24286]
ENSG00000116857	-0.237319	Down	0.00111509	0.00530009	TMEM9	1	201134772	201171574	-	3915	protein_coding	transmembrane protein 9 [Source:HGNC Symbol;Acc:HGNC:18823]
ENSG00000122696	0.435543	Up	0.00111365	0.00529485	SLC25A51	9	37879400	37904353	-	3397	protein_coding	solute carrier family 25 member 51 [Source:HGNC Symbol;Acc:HGNC:23323]
ENSG00000166436	-0.478228	Down	0.00111005	0.00527932	TRIM66	11	8612037	8682694	-	11752	protein_coding	tripartite motif containing 66 [Source:HGNC Symbol;Acc:HGNC:29005]
ENSG00000114062	0.1694	Up	0.00110508	0.00525727	UBE3A	15	25333728	25439056	-	12813	protein_coding	ubiquitin protein ligase E3A [Source:HGNC Symbol;Acc:HGNC:12496]
ENSG00000106537	-0.359477	Down	0.00110221	0.0052452	TSPAN13	7	16753535	16784536	+	2224	protein_coding	tetraspanin 13 [Source:HGNC Symbol;Acc:HGNC:21643]
ENSG00000162849	0.360441	Up	0.00110205	0.0052452	KIF26B	1	245154985	245709431	+	14403	protein_coding	kinesin family member 26B [Source:HGNC Symbol;Acc:HGNC:25484]
ENSG00000143811	0.313273	Up	0.00109903	0.00523322	PYCR2	1	225919877	225924340	-	3602	protein_coding	pyrroline-5-carboxylate reductase 2 [Source:HGNC Symbol;Acc:HGNC:30262]
ENSG00000081791	-0.253935	Down	0.00109611	0.00522084	DELE1	5	141923808	141942047	+	6047	protein_coding	DAP3 binding cell death enhancer 1 [Source:HGNC Symbol;Acc:HGNC:28969]
ENSG00000109787	-0.322127	Down	0.00109488	0.00521655	KLF3	4	38664196	38701042	+	6297	protein_coding	Kruppel like factor 3 [Source:HGNC Symbol;Acc:HGNC:16516]
ENSG00000175203	0.21739	Up	0.00109108	0.00520004	DCTN2	12	57530102	57547331	-	4217	protein_coding	dynactin subunit 2 [Source:HGNC Symbol;Acc:HGNC:2712]
ENSG00000170485	0.54167	Up	0.00108603	0.00517753	NPAS2	2	100820152	100996829	+	12491	protein_coding	neuronal PAS domain protein 2 [Source:HGNC Symbol;Acc:HGNC:7895]
ENSG00000055118	-1.4342	Down	0.00108463	0.00517359	KCNH2	7	150944961	150978315	-	5877	protein_coding	potassium voltage-gated channel subfamily H member 2 [Source:HGNC Symbol;Acc:HGNC:6251]
ENSG00000125450	0.230949	Up	0.00108488	0.00517359	NUP85	17	75205659	75235758	+	5193	protein_coding	nucleoporin 85 [Source:HGNC Symbol;Acc:HGNC:8734]
ENSG00000105894	-0.276341	Down	0.00108333	0.00516929	PTN	7	137227341	137343865	-	1713	protein_coding	pleiotrophin [Source:HGNC Symbol;Acc:HGNC:9630]
ENSG00000173418	0.26737	Up	0.00108282	0.00516844	NAA20	20	20017116	20033655	+	2376	protein_coding	N(alpha)-acetyltransferase 20, NatB catalytic subunit [Source:HGNC Symbol;Acc:HGNC:15908]
ENSG00000108387	-0.834219	Down	0.00107861	0.00515061	2021-09-04	17	58520250	58540818	-	8012	protein_coding	septin 4 [Source:HGNC Symbol;Acc:HGNC:9165]
ENSG00000134186	0.230689	Up	0.00107876	0.00515061	PRPF38B	1	108692323	108701803	+	5817	protein_coding	pre-mRNA processing factor 38B [Source:HGNC Symbol;Acc:HGNC:25512]
ENSG00000268205	-0.489478	Down	0.00107573	0.00514003	AC005261.1	19	57304305	57308562	+	4258	lincRNA	novel transcript
ENSG00000158545	0.22963	Up	0.0010753	0.00514003	ZC3H18	16	88570381	88631966	+	8648	protein_coding	zinc finger CCCH-type containing 18 [Source:HGNC Symbol;Acc:HGNC:25091]
ENSG00000171853	0.261251	Up	0.0010759	0.00514003	TRAPPC12	2	3379675	3485094	+	9193	protein_coding	trafficking protein particle complex 12 [Source:HGNC Symbol;Acc:HGNC:24284]
ENSG00000166797	0.251012	Up	0.00107153	0.00512383	CIAO2A	15	64072559	64094018	-	2427	protein_coding	cytosolic iron-sulfur assembly component 2A [Source:HGNC Symbol;Acc:HGNC:26235]
ENSG00000148672	0.201547	Up	0.00106911	0.00511377	GLUD1	10	87050486	87094866	-	3519	protein_coding	glutamate dehydrogenase 1 [Source:HGNC Symbol;Acc:HGNC:4335]
ENSG00000174373	-0.348601	Down	0.0010684	0.00511193	RALGAPA1	14	35538352	35809304	-	14258	protein_coding	Ral GTPase activating protein catalytic alpha subunit 1 [Source:HGNC Symbol;Acc:HGNC:17770]
ENSG00000158435	0.242355	Up	0.00106475	0.005096	CNOT11	2	101252802	101270316	+	2786	protein_coding	CCR4-NOT transcription complex subunit 11 [Source:HGNC Symbol;Acc:HGNC:25217]
ENSG00000241697	-1.59771	Down	0.00106353	0.00509169	TMEFF1	9	100473113	100577636	+	2611	protein_coding	transmembrane protein with EGF like and two follistatin like domains 1 [Source:HGNC Symbol;Acc:HGNC:11866]
ENSG00000122417	-0.331332	Down	0.00106024	0.0050775	ODF2L	1	86346824	86396342	-	10898	protein_coding	outer dense fiber of sperm tails 2 like [Source:HGNC Symbol;Acc:HGNC:29225]
ENSG00000184203	-0.249367	Down	0.0010574	0.00506552	PPP1R2	3	195514425	195543386	-	5126	protein_coding	protein phosphatase 1 regulatory inhibitor subunit 2 [Source:HGNC Symbol;Acc:HGNC:9288]
ENSG00000178982	0.186435	Up	0.00105742	0.00506552	EIF3K	19	38619082	38636955	+	2798	protein_coding	eukaryotic translation initiation factor 3 subunit K [Source:HGNC Symbol;Acc:HGNC:24656]
ENSG00000106266	0.197529	Up	0.00105619	0.00506268	SNX8	7	2251770	2354318	-	5773	protein_coding	sorting nexin 8 [Source:HGNC Symbol;Acc:HGNC:14972]
ENSG00000099995	-0.19148	Down	0.00104726	0.0050214	SF3A1	22	30331988	30356947	-	6329	protein_coding	splicing factor 3a subunit 1 [Source:HGNC Symbol;Acc:HGNC:10765]
ENSG00000162337	0.255857	Up	0.00104679	0.00502067	LRP5	11	68312609	68449275	+	6164	protein_coding	LDL receptor related protein 5 [Source:HGNC Symbol;Acc:HGNC:6697]
ENSG00000095564	-0.217051	Down	0.00104343	0.00500719	BTAF1	10	91923769	92030325	+	7582	protein_coding	B-TFIID TATA-box binding protein associated factor 1 [Source:HGNC Symbol;Acc:HGNC:17307]
ENSG00000214063	0.272444	Up	0.00104367	0.00500719	TSPAN4	11	842808	867116	+	5841	protein_coding	tetraspanin 4 [Source:HGNC Symbol;Acc:HGNC:11859]
ENSG00000084072	0.258576	Up	0.0010388	0.00498687	PPIE	1	39692182	39763914	+	8071	protein_coding	peptidylprolyl isomerase E [Source:HGNC Symbol;Acc:HGNC:9258]
ENSG00000119699	-0.808889	Down	0.00103082	0.00495006	TGFB3	14	75958099	75982991	-	4914	protein_coding	transforming growth factor beta 3 [Source:HGNC Symbol;Acc:HGNC:11769]
ENSG00000198018	-0.350009	Down	0.00102899	0.00494279	ENTPD7	10	99659506	99706240	+	3657	protein_coding	ectonucleoside triphosphate diphosphohydrolase 7 [Source:HGNC Symbol;Acc:HGNC:19745]
ENSG00000171522	0.596564	Up	0.00102892	0.00494279	PTGER4	5	40679498	40693735	+	3961	protein_coding	prostaglandin E receptor 4 [Source:HGNC Symbol;Acc:HGNC:9596]
ENSG00000171219	-1.32312	Down	0.00102694	0.00493592	CDC42BPG	11	64823387	64844569	-	6112	protein_coding	CDC42 binding protein kinase gamma [Source:HGNC Symbol;Acc:HGNC:29829]
ENSG00000172586	0.271171	Up	0.0010247	0.00492666	CHCHD1	10	73782047	73783652	+	1483	protein_coding	coiled-coil-helix-coiled-coil-helix domain containing 1 [Source:HGNC Symbol;Acc:HGNC:23518]
ENSG00000262576	-0.821444	Down	0.00102248	0.00491761	PCDHGA4	5	141355025	141512979	+	4887	protein_coding	protocadherin gamma subfamily A, 4 [Source:HGNC Symbol;Acc:HGNC:8702]
ENSG00000065057	0.403021	Up	0.00102251	0.00491761	NTHL1	16	2039815	2047866	-	2430	protein_coding	nth like DNA glycosylase 1 [Source:HGNC Symbol;Acc:HGNC:8028]
ENSG00000143751	-0.260547	Down	0.00101817	0.00489971	SDE2	1	225982702	225999331	-	3975	protein_coding	SDE2 telomere maintenance homolog [Source:HGNC Symbol;Acc:HGNC:26643]
ENSG00000108602	-1.62695	Down	0.00101364	0.0048794	ALDH3A1	17	19737984	19748943	-	3918	protein_coding	aldehyde dehydrogenase 3 family member A1 [Source:HGNC Symbol;Acc:HGNC:405]
ENSG00000163444	0.253143	Up	0.00101079	0.00486715	TMEM183A	1	203007386	203024848	+	4026	protein_coding	transmembrane protein 183A [Source:HGNC Symbol;Acc:HGNC:20173]
ENSG00000122861	-0.608633	Down	0.00100691	0.00484995	PLAU	10	73909177	73917497	+	2950	protein_coding	plasminogen activator, urokinase [Source:HGNC Symbol;Acc:HGNC:9052]
ENSG00000109046	-0.215895	Down	0.00100351	0.00483506	WSB1	17	27294076	27315926	+	8602	protein_coding	WD repeat and SOCS box containing 1 [Source:HGNC Symbol;Acc:HGNC:19221]
ENSG00000128908	-0.221852	Down	0.000999704	0.00481817	INO80	15	40978880	41116354	-	7014	protein_coding	INO80 complex subunit [Source:HGNC Symbol;Acc:HGNC:26956]
ENSG00000205542	0.197535	Up	0.000999321	0.00481779	TMSB4X	X	12975108	12977227	+	1705	protein_coding	thymosin beta 4 X-linked [Source:HGNC Symbol;Acc:HGNC:11881]
ENSG00000197779	-0.646623	Down	0.000994836	0.00479762	ZNF81	X	47836902	48002561	+	8443	protein_coding	zinc finger protein 81 [Source:HGNC Symbol;Acc:HGNC:13156]
ENSG00000169047	-0.217205	Down	0.000994311	0.00479655	IRS1	2	226731317	226799759	-	9953	protein_coding	insulin receptor substrate 1 [Source:HGNC Symbol;Acc:HGNC:6125]
ENSG00000186665	0.472015	Up	0.000988964	0.00477221	C17orf58	17	67991101	67996431	-	2396	protein_coding	chromosome 17 open reading frame 58 [Source:HGNC Symbol;Acc:HGNC:27568]
ENSG00000168710	-0.159329	Down	0.000985831	0.00475908	AHCYL1	1	109984686	110023741	+	5113	protein_coding	adenosylhomocysteinase like 1 [Source:HGNC Symbol;Acc:HGNC:344]
ENSG00000123240	0.18466	Up	0.000985944	0.00475908	OPTN	10	13099449	13138308	+	5138	protein_coding	optineurin [Source:HGNC Symbol;Acc:HGNC:17142]
ENSG00000257588	-1.10983	Down	0.000980014	0.00473335	AC025154.2	12	49951512	49962924	-	1574	antisense	uncharacterized LOC101927318 [Source:NCBI gene;Acc:101927318]
ENSG00000104951	-1.28226	Down	0.000978453	0.00472725	IL4I1	19	49889654	49929539	-	2563	protein_coding	interleukin 4 induced 1 [Source:HGNC Symbol;Acc:HGNC:19094]
ENSG00000165655	-0.256531	Down	0.000977978	0.0047264	ZNF503	10	75397830	75401906	-	3347	protein_coding	zinc finger protein 503 [Source:HGNC Symbol;Acc:HGNC:23589]
ENSG00000153147	-0.196113	Down	0.00097533	0.00471504	SMARCA5	4	143513463	143557486	+	8385	protein_coding	SWI/SNF related, matrix associated, actin dependent regulator of chromatin, subfamily a, member 5 [Source:HGNC Symbol;Acc:HGNC:11101]
ENSG00000231789	-1.89615	Down	0.00097306	0.0047055	PIK3CD-AS2	1	9672426	9687555	-	939	antisense	PIK3CD antisense RNA 2 [Source:HGNC Symbol;Acc:HGNC:51334]
ENSG00000151332	-0.352832	Down	0.000971893	0.00470129	MBIP	14	36298558	36320676	-	3468	protein_coding	MAP3K12 binding inhibitory protein 1 [Source:HGNC Symbol;Acc:HGNC:20427]
ENSG00000186395	0.353013	Up	0.000970154	0.00469431	KRT10	17	40818117	40822595	-	2144	protein_coding	keratin 10 [Source:HGNC Symbol;Acc:HGNC:6413]
ENSG00000173545	0.238483	Up	0.000968367	0.0046871	ZNF622	5	16451519	16465792	-	1699	protein_coding	zinc finger protein 622 [Source:HGNC Symbol;Acc:HGNC:30958]
ENSG00000198917	0.313432	Up	0.000967949	0.00468651	SPOUT1	9	128819651	128829821	-	4593	protein_coding	SPOUT domain containing methyltransferase 1 [Source:HGNC Symbol;Acc:HGNC:26933]
ENSG00000165417	-0.259619	Down	0.000961214	0.00465532	GTF2A1	14	81175452	81221377	-	6819	protein_coding	general transcription factor IIA subunit 1 [Source:HGNC Symbol;Acc:HGNC:4646]
ENSG00000029363	-0.191944	Down	0.000958741	0.00464545	BCLAF1	6	136256627	136289851	-	9533	protein_coding	BCL2 associated transcription factor 1 [Source:HGNC Symbol;Acc:HGNC:16863]
ENSG00000100220	0.198791	Up	0.000958349	0.00464545	RTCB	22	32387582	32412255	-	2948	protein_coding	RNA 2',3'-cyclic phosphate and 5'-OH ligase [Source:HGNC Symbol;Acc:HGNC:26935]
ENSG00000162735	0.273552	Up	0.000958883	0.00464545	PEX19	1	160276812	160286348	-	4461	protein_coding	peroxisomal biogenesis factor 19 [Source:HGNC Symbol;Acc:HGNC:9713]
ENSG00000141556	0.189149	Up	0.000954231	0.00462716	TBCD	17	82752064	82945922	+	13546	protein_coding	tubulin folding cofactor D [Source:HGNC Symbol;Acc:HGNC:11581]
ENSG00000122126	0.198826	Up	0.000951121	0.00461349	OCRL	X	129539849	129592561	+	6064	protein_coding	OCRL, inositol polyphosphate-5-phosphatase [Source:HGNC Symbol;Acc:HGNC:8108]
ENSG00000113318	-0.341198	Down	0.000950256	0.00461188	MSH3	5	80654648	80876460	+	4709	protein_coding	mutS homolog 3 [Source:HGNC Symbol;Acc:HGNC:7326]
ENSG00000173064	-0.315571	Down	0.000950498	0.00461188	HECTD4	12	112160188	112382439	-	21572	protein_coding	HECT domain E3 ubiquitin protein ligase 4 [Source:HGNC Symbol;Acc:HGNC:26611]
ENSG00000104957	0.328102	Up	0.000948546	0.00460523	CCDC130	19	13731760	13763296	+	3307	protein_coding	coiled-coil domain containing 130 [Source:HGNC Symbol;Acc:HGNC:28118]
ENSG00000129680	0.31228	Up	0.000946727	0.00459781	MAP7D3	X	136213220	136256482	-	7067	protein_coding	MAP7 domain containing 3 [Source:HGNC Symbol;Acc:HGNC:25742]
ENSG00000245910	0.286788	Up	0.000944018	0.00458606	SNHG6	8	66921684	66926398	-	1247	processed_transcript	small nucleolar RNA host gene 6 [Source:HGNC Symbol;Acc:HGNC:32965]
ENSG00000159658	0.198508	Up	0.000936377	0.00455033	EFCAB14	1	46675159	46719064	-	6285	protein_coding	EF-hand calcium binding domain 14 [Source:HGNC Symbol;Acc:HGNC:29051]
ENSG00000167315	-0.40853	Down	0.000935608	0.00454799	ACAA2	18	49782167	49813960	-	5072	protein_coding	acetyl-CoA acyltransferase 2 [Source:HGNC Symbol;Acc:HGNC:83]
ENSG00000188976	0.183626	Up	0.00093486	0.00454575	NOC2L	1	944204	959309	-	5539	protein_coding	NOC2 like nucleolar associated transcriptional repressor [Source:HGNC Symbol;Acc:HGNC:24517]
ENSG00000132356	-0.203337	Down	0.000932425	0.0045353	PRKAA1	5	40759379	40798374	-	6563	protein_coding	protein kinase AMP-activated catalytic subunit alpha 1 [Source:HGNC Symbol;Acc:HGNC:9376]
ENSG00000204220	0.287667	Up	0.000931844	0.00453386	PFDN6	6	33289302	33298401	+	2953	protein_coding	prefoldin subunit 6 [Source:HGNC Symbol;Acc:HGNC:4926]
ENSG00000156928	0.302306	Up	0.000931756	0.00453386	MALSU1	7	23298739	23311729	+	3851	protein_coding	mitochondrial assembly of ribosomal large subunit 1 [Source:HGNC Symbol;Acc:HGNC:21721]
ENSG00000136718	0.25995	Up	0.000928263	0.00451922	IMP4	2	130342225	130347810	+	3861	protein_coding	IMP4, U3 small nucleolar ribonucleoprotein [Source:HGNC Symbol;Acc:HGNC:30856]
ENSG00000277053	-0.731862	Down	0.000926773	0.00451335	GTF2IP1	7	75185385	75237696	-	7453	transcribed_unprocessed_pseudogene	general transcription factor IIi pseudogene 1 [Source:HGNC Symbol;Acc:HGNC:4660]
ENSG00000168116	-0.517479	Down	0.000919784	0.00448069	KIAA1586	6	57046532	57055239	+	3109	protein_coding	KIAA1586 [Source:HGNC Symbol;Acc:HGNC:21360]
ENSG00000171863	0.198357	Up	0.000919168	0.00447907	RPS7	2	3575205	3580920	+	5584	protein_coding	ribosomal protein S7 [Source:HGNC Symbol;Acc:HGNC:10440]
ENSG00000089220	0.18561	Up	0.000918135	0.00447542	PEBP1	12	118135858	118145584	+	1780	protein_coding	phosphatidylethanolamine binding protein 1 [Source:HGNC Symbol;Acc:HGNC:8630]
ENSG00000090266	0.245567	Up	0.000917211	0.00447229	NDUFB2	7	140690777	140722790	+	4447	protein_coding	NADH:ubiquinone oxidoreductase subunit B2 [Source:HGNC Symbol;Acc:HGNC:7697]
ENSG00000166788	0.35155	Up	0.000913632	0.00445621	SAAL1	11	18069935	18106091	-	3070	protein_coding	serum amyloid A like 1 [Source:HGNC Symbol;Acc:HGNC:25158]
ENSG00000276043	0.198248	Up	0.000911711	0.00444821	UHRF1	19	4903080	4962154	+	5145	protein_coding	ubiquitin like with PHD and ring finger domains 1 [Source:HGNC Symbol;Acc:HGNC:12556]
ENSG00000165501	0.402747	Up	0.000910022	0.00444133	LRR1	14	49598697	49614672	+	2359	protein_coding	leucine rich repeat protein 1 [Source:HGNC Symbol;Acc:HGNC:19742]
ENSG00000166444	-0.237361	Down	0.000909305	0.0044392	ST5	11	8693351	8910951	-	14262	protein_coding	suppression of tumorigenicity 5 [Source:HGNC Symbol;Acc:HGNC:11350]
ENSG00000155592	-0.481816	Down	0.000908979	0.00443898	ZKSCAN2	16	25236001	25257931	-	7970	protein_coding	zinc finger with KRAB and SCAN domains 2 [Source:HGNC Symbol;Acc:HGNC:25677]
ENSG00000223784	0.586318	Up	0.000908429	0.00443766	LINP1	10	6709530	6740532	+	4118	lincRNA	lncRNA in non-homologous end joining pathway 1 [Source:HGNC Symbol;Acc:HGNC:53170]
ENSG00000166557	0.197216	Up	0.000908008	0.00443697	TMED3	15	79311062	79427432	+	19470	protein_coding	transmembrane p24 trafficking protein 3 [Source:HGNC Symbol;Acc:HGNC:28889]
ENSG00000176834	0.356497	Up	0.000906281	0.0044299	VSIG10	12	118063593	118136026	-	8350	protein_coding	V-set and immunoglobulin domain containing 10 [Source:HGNC Symbol;Acc:HGNC:26078]
ENSG00000065613	-0.197763	Down	0.000903694	0.00441862	SLK	10	103967201	104029233	+	7974	protein_coding	STE20 like kinase [Source:HGNC Symbol;Acc:HGNC:11088]
ENSG00000142494	-0.481427	Down	0.000902649	0.00441487	SLC47A1	17	19495385	19579034	+	5719	protein_coding	solute carrier family 47 member 1 [Source:HGNC Symbol;Acc:HGNC:25588]
ENSG00000175581	0.439812	Up	0.000893988	0.00437386	MRPL48	11	73787316	73865133	+	4386	protein_coding	mitochondrial ribosomal protein L48 [Source:HGNC Symbol;Acc:HGNC:16653]
ENSG00000122033	0.372031	Up	0.000891617	0.00436361	MTIF3	13	27435643	27450591	-	1603	protein_coding	mitochondrial translational initiation factor 3 [Source:HGNC Symbol;Acc:HGNC:29788]
ENSG00000054965	-0.202542	Down	0.000890006	0.00435707	FAM168A	11	73400487	73598189	-	7887	protein_coding	family with sequence similarity 168 member A [Source:HGNC Symbol;Acc:HGNC:28999]
ENSG00000168675	-0.706154	Down	0.000889533	0.0043561	LDLRAD4	18	13217498	13652755	+	16759	protein_coding	low density lipoprotein receptor class A domain containing 4 [Source:HGNC Symbol;Acc:HGNC:1224]
ENSG00000116691	0.377143	Up	0.00088678	0.00434396	MIIP	1	12019466	12032045	+	2821	protein_coding	migration and invasion inhibitory protein [Source:HGNC Symbol;Acc:HGNC:25715]
ENSG00000151502	0.252001	Up	0.00088393	0.00433134	VPS26B	11	134224645	134247792	+	6483	protein_coding	VPS26, retromer complex component B [Source:HGNC Symbol;Acc:HGNC:28119]
ENSG00000108774	0.230332	Up	0.000881617	0.00432134	RAB5C	17	42124976	42155044	-	2761	protein_coding	RAB5C, member RAS oncogene family [Source:HGNC Symbol;Acc:HGNC:9785]
ENSG00000226259	-0.80589	Down	0.000880609	0.00431773	GTF2H2B	5	70415352	70448015	+	3979	transcribed_unprocessed_pseudogene	general transcription factor IIH subunit 2B (pseudogene) [Source:HGNC Symbol;Acc:HGNC:31393]
ENSG00000184232	0.353308	Up	0.000878721	0.00430981	OAF	11	120210767	120230332	+	3176	protein_coding	out at first homolog [Source:HGNC Symbol;Acc:HGNC:28752]
ENSG00000138376	-0.317202	Down	0.000877569	0.0043055	BARD1	2	214725646	214809711	-	6067	protein_coding	BRCA1 associated RING domain 1 [Source:HGNC Symbol;Acc:HGNC:952]
ENSG00000090861	0.196486	Up	0.000877321	0.0043055	AARS	16	70252295	70289543	-	4498	protein_coding	alanyl-tRNA synthetase [Source:HGNC Symbol;Acc:HGNC:20]
ENSG00000125355	-0.563393	Down	0.000876249	0.00430169	TMEM255A	X	120258650	120311556	-	3858	protein_coding	transmembrane protein 255A [Source:HGNC Symbol;Acc:HGNC:26086]
ENSG00000168062	-2.71526	Down	0.000875544	0.00429956	BATF2	11	64987943	64997045	-	2844	protein_coding	basic leucine zipper ATF-like transcription factor 2 [Source:HGNC Symbol;Acc:HGNC:25163]
ENSG00000081320	-0.33723	Down	0.000873992	0.00429327	STK17B	2	196133566	196176503	-	6580	protein_coding	serine/threonine kinase 17b [Source:HGNC Symbol;Acc:HGNC:11396]
ENSG00000108639	0.185347	Up	0.000873508	0.00429222	SYNGR2	17	78168558	78173527	+	4074	protein_coding	synaptogyrin 2 [Source:HGNC Symbol;Acc:HGNC:11499]
ENSG00000204070	-0.394215	Down	0.000871681	0.00428457	SYS1	20	45361937	45376798	+	6117	protein_coding	SYS1, golgi trafficking protein [Source:HGNC Symbol;Acc:HGNC:16162]
ENSG00000134452	0.208373	Up	0.000869601	0.00427567	FBH1	10	5890203	5937594	+	6676	protein_coding	F-box DNA helicase 1 [Source:HGNC Symbol;Acc:HGNC:13620]
ENSG00000177683	-0.37207	Down	0.000865398	0.00425754	THAP5	7	108554543	108569750	-	4961	protein_coding	THAP domain containing 5 [Source:HGNC Symbol;Acc:HGNC:23188]
ENSG00000070814	0.204924	Up	0.000865644	0.00425754	TCOF1	5	150357629	150400308	+	11439	protein_coding	treacle ribosome biogenesis factor 1 [Source:HGNC Symbol;Acc:HGNC:11654]
ENSG00000100036	0.413565	Up	0.000865061	0.00425732	SLC35E4	22	30635652	30669016	+	5531	protein_coding	solute carrier family 35 member E4 [Source:HGNC Symbol;Acc:HGNC:17058]
ENSG00000196187	0.299246	Up	0.000864663	0.00425668	TMEM63A	1	225845536	225882369	-	10339	protein_coding	transmembrane protein 63A [Source:HGNC Symbol;Acc:HGNC:29118]
ENSG00000135525	-0.686435	Down	0.000861957	0.00424468	MAP7	6	136342281	136550819	-	5447	protein_coding	microtubule associated protein 7 [Source:HGNC Symbol;Acc:HGNC:6869]
ENSG00000070731	-0.925044	Down	0.000859839	0.00423557	ST6GALNAC2	17	76565379	76586956	-	3098	protein_coding	ST6 N-acetylgalactosaminide alpha-2,6-sialyltransferase 2 [Source:HGNC Symbol;Acc:HGNC:10867]
ENSG00000172725	0.184522	Up	0.000858329	0.00422944	CORO1B	11	67435510	67443821	-	5327	protein_coding	coronin 1B [Source:HGNC Symbol;Acc:HGNC:2253]
ENSG00000115073	0.272173	Up	0.000851787	0.00419851	ACTR1B	2	97655963	97664107	-	2892	protein_coding	ARP1 actin related protein 1 homolog B [Source:HGNC Symbol;Acc:HGNC:168]
ENSG00000167543	0.254373	Up	0.000848597	0.00418409	TP53I13	17	29566052	29573157	+	4570	protein_coding	tumor protein p53 inducible protein 13 [Source:HGNC Symbol;Acc:HGNC:25102]
ENSG00000170955	0.595985	Up	0.000848404	0.00418409	CAVIN3	11	6318946	6320647	-	1672	protein_coding	caveolae associated protein 3 [Source:HGNC Symbol;Acc:HGNC:9400]
ENSG00000167004	0.162087	Up	0.000846395	0.00417585	PDIA3	15	43746392	43773279	+	4240	protein_coding	protein disulfide isomerase family A member 3 [Source:HGNC Symbol;Acc:HGNC:4606]
ENSG00000166595	0.25866	Up	0.00084631	0.00417585	CIAO2B	16	66932055	66934423	-	1070	protein_coding	cytosolic iron-sulfur assembly component 2B [Source:HGNC Symbol;Acc:HGNC:24261]
ENSG00000002330	0.271698	Up	0.000846399	0.00417585	BAD	11	64269830	64284704	-	1708	protein_coding	BCL2 associated agonist of cell death [Source:HGNC Symbol;Acc:HGNC:936]
ENSG00000164167	0.490329	Up	0.000843394	0.00416491	LSM6	4	146175685	146200000	+	3993	protein_coding	LSM6 homolog, U6 small nuclear RNA and mRNA degradation associated [Source:HGNC Symbol;Acc:HGNC:17017]
ENSG00000139974	0.53059	Up	0.000843194	0.00416491	SLC38A6	14	60981114	61083733	+	5147	protein_coding	solute carrier family 38 member 6 [Source:HGNC Symbol;Acc:HGNC:19863]
ENSG00000130733	0.255977	Up	0.00083724	0.0041371	YIPF2	19	10922185	10928681	-	2518	protein_coding	Yip1 domain family member 2 [Source:HGNC Symbol;Acc:HGNC:28476]
ENSG00000151692	0.369297	Up	0.000833831	0.00412154	RNF144A	2	6917392	7068286	+	6473	protein_coding	ring finger protein 144A [Source:HGNC Symbol;Acc:HGNC:20457]
ENSG00000181315	-0.440276	Down	0.000830017	0.00410397	ZNF322	6	26634383	26659752	-	5059	protein_coding	zinc finger protein 322 [Source:HGNC Symbol;Acc:HGNC:23640]
ENSG00000179091	0.167254	Up	0.000825403	0.00408243	CYC1	8	144095027	144097525	+	1975	protein_coding	cytochrome c1 [Source:HGNC Symbol;Acc:HGNC:2579]
ENSG00000166233	-0.229684	Down	0.000824725	0.00408035	ARIH1	15	72474326	72602985	+	22880	protein_coding	ariadne RBR E3 ubiquitin protein ligase 1 [Source:HGNC Symbol;Acc:HGNC:689]
ENSG00000099822	0.327794	Up	0.000824362	0.00407983	HCN2	19	589893	617159	+	3408	protein_coding	hyperpolarization activated cyclic nucleotide gated potassium and sodium channel 2 [Source:HGNC Symbol;Acc:HGNC:4846]
ENSG00000071655	0.162085	Up	0.000821629	0.00406758	MBD3	19	1573596	1592801	-	7845	protein_coding	methyl-CpG binding domain protein 3 [Source:HGNC Symbol;Acc:HGNC:6918]
ENSG00000235106	0.269711	Up	0.000821571	0.00406758	BRD3OS	9	134025439	134034666	+	5994	protein_coding	BRD3 opposite strand [Source:HGNC Symbol;Acc:HGNC:24742]
ENSG00000065518	0.242002	Up	0.000820722	0.00406563	NDUFB4	3	120596309	120602500	+	1889	protein_coding	NADH:ubiquinone oxidoreductase subunit B4 [Source:HGNC Symbol;Acc:HGNC:7699]
ENSG00000141376	-0.397299	Down	0.000813931	0.00403325	BCAS3	17	60677453	61392838	+	14101	protein_coding	BCAS3, microtubule associated cell migration factor [Source:HGNC Symbol;Acc:HGNC:14347]
ENSG00000153201	-0.209656	Down	0.000811522	0.00402257	RANBP2	2	108719481	108785811	+	12302	protein_coding	RAN binding protein 2 [Source:HGNC Symbol;Acc:HGNC:9848]
ENSG00000166979	0.597999	Up	0.000811387	0.00402257	EVA1C	21	32412006	32515397	+	4353	protein_coding	eva-1 homolog C [Source:HGNC Symbol;Acc:HGNC:13239]
ENSG00000163257	-0.328349	Down	0.000807955	0.0040074	DCAF16	4	17800655	17810758	-	4816	protein_coding	DDB1 and CUL4 associated factor 16 [Source:HGNC Symbol;Acc:HGNC:25987]
ENSG00000115020	-0.313381	Down	0.000807712	0.0040074	PIKFYVE	2	208266267	208358751	+	10832	protein_coding	phosphoinositide kinase, FYVE-type zinc finger containing [Source:HGNC Symbol;Acc:HGNC:23785]
ENSG00000008294	0.190829	Up	0.000803286	0.00398674	SPAG9	17	50962174	51120865	-	11963	protein_coding	sperm associated antigen 9 [Source:HGNC Symbol;Acc:HGNC:14524]
ENSG00000101182	0.146103	Up	0.000801823	0.00398072	PSMA7	20	62136735	62143440	-	1750	protein_coding	proteasome subunit alpha 7 [Source:HGNC Symbol;Acc:HGNC:9536]
ENSG00000181722	-0.768061	Down	0.000795981	0.00395296	ZBTB20	3	114314501	115147271	-	31872	protein_coding	zinc finger and BTB domain containing 20 [Source:HGNC Symbol;Acc:HGNC:13503]
ENSG00000177889	0.233139	Up	0.00079033	0.00392612	UBE2N	12	93405673	93442262	-	6269	protein_coding	ubiquitin conjugating enzyme E2 N [Source:HGNC Symbol;Acc:HGNC:12492]
ENSG00000196705	-0.417781	Down	0.00078646	0.00390812	ZNF431	19	21142024	21196053	+	14132	protein_coding	zinc finger protein 431 [Source:HGNC Symbol;Acc:HGNC:20809]
ENSG00000168528	0.328119	Up	0.000786333	0.00390812	SERINC2	1	31409565	31434680	+	3549	protein_coding	serine incorporator 2 [Source:HGNC Symbol;Acc:HGNC:23231]
ENSG00000133316	0.35466	Up	0.000786234	0.00390812	WDR74	11	62832342	62841809	-	4247	protein_coding	WD repeat domain 74 [Source:HGNC Symbol;Acc:HGNC:25529]
ENSG00000135506	-0.209075	Down	0.000785621	0.00390763	OS9	12	57693955	57721557	+	5169	protein_coding	OS9, endoplasmic reticulum lectin [Source:HGNC Symbol;Acc:HGNC:16994]
ENSG00000180008	-0.320557	Down	0.000780741	0.00388458	SOCS4	14	55027230	55049488	+	7043	protein_coding	suppressor of cytokine signaling 4 [Source:HGNC Symbol;Acc:HGNC:19392]
ENSG00000114933	-0.473709	Down	0.000779064	0.00387745	INO80D	2	205993721	206086303	-	14373	protein_coding	INO80 complex subunit D [Source:HGNC Symbol;Acc:HGNC:25997]
ENSG00000143222	0.220203	Up	0.000778364	0.00387518	UFC1	1	161152776	161158856	+	2274	protein_coding	ubiquitin-fold modifier conjugating enzyme 1 [Source:HGNC Symbol;Acc:HGNC:26941]
ENSG00000153786	0.232608	Up	0.00077806	0.00387489	ZDHHC7	16	84974181	85011535	-	3947	protein_coding	zinc finger DHHC-type containing 7 [Source:HGNC Symbol;Acc:HGNC:18459]
ENSG00000049089	-0.660508	Down	0.000773777	0.00385477	COL9A2	1	40300487	40317813	-	4217	protein_coding	collagen type IX alpha 2 chain [Source:HGNC Symbol;Acc:HGNC:2218]
ENSG00000184564	-0.928503	Down	0.000772934	0.00385178	SLITRK6	13	85792787	85806683	-	4474	protein_coding	SLIT and NTRK like family member 6 [Source:HGNC Symbol;Acc:HGNC:23503]
ENSG00000103496	0.329783	Up	0.000769359	0.00383517	STX4	16	31032889	31042975	+	4078	protein_coding	syntaxin 4 [Source:HGNC Symbol;Acc:HGNC:11439]
ENSG00000187372	-0.870638	Down	0.000768696	0.00383308	PCDHB13	5	141213919	141218979	+	5061	protein_coding	protocadherin beta 13 [Source:HGNC Symbol;Acc:HGNC:8684]
ENSG00000160741	0.268636	Up	0.000766793	0.00382479	CRTC2	1	153947669	153958625	-	3612	protein_coding	CREB regulated transcription coactivator 2 [Source:HGNC Symbol;Acc:HGNC:27301]
ENSG00000163608	-0.297215	Down	0.000766361	0.00382384	NEPRO	3	113002440	113019861	-	6494	protein_coding	nucleolus and neural progenitor protein [Source:HGNC Symbol;Acc:HGNC:24496]
ENSG00000039139	-0.887083	Down	0.000766066	0.00382357	DNAH5	5	13690331	13944543	-	16475	protein_coding	dynein axonemal heavy chain 5 [Source:HGNC Symbol;Acc:HGNC:2950]
ENSG00000145833	-0.186276	Down	0.000765692	0.00382291	DDX46	5	134758771	134855133	+	9222	protein_coding	DEAD-box helicase 46 [Source:HGNC Symbol;Acc:HGNC:18681]
ENSG00000137760	-0.480703	Down	0.000765394	0.00382263	ALKBH8	11	107502726	107565746	-	4506	protein_coding	alkB homolog 8, tRNA methyltransferase [Source:HGNC Symbol;Acc:HGNC:25189]
ENSG00000111737	0.214587	Up	0.000763706	0.0038154	RAB35	12	120095095	120117502	-	4022	protein_coding	RAB35, member RAS oncogene family [Source:HGNC Symbol;Acc:HGNC:9774]
ENSG00000196236	0.366645	Up	0.000761396	0.00380506	XPNPEP3	22	40857077	40932815	+	9574	protein_coding	X-prolyl aminopeptidase 3 [Source:HGNC Symbol;Acc:HGNC:28052]
ENSG00000230124	0.218722	Up	0.000760952	0.00380404	ACBD6	1	180269653	180502954	-	7512	protein_coding	acyl-CoA binding domain containing 6 [Source:HGNC Symbol;Acc:HGNC:23339]
ENSG00000144028	-0.154572	Down	0.000760337	0.00380217	SNRNP200	2	96274336	96305515	-	10926	protein_coding	small nuclear ribonucleoprotein U5 subunit 200 [Source:HGNC Symbol;Acc:HGNC:30859]
ENSG00000112658	0.267821	Up	0.000758379	0.00379357	SRF	6	43171299	43181507	+	4202	protein_coding	serum response factor [Source:HGNC Symbol;Acc:HGNC:11291]
ENSG00000125484	-0.230761	Down	0.000757728	0.00379151	GTF3C4	9	132670035	132694955	+	9043	protein_coding	general transcription factor IIIC subunit 4 [Source:HGNC Symbol;Acc:HGNC:4667]
ENSG00000174197	-0.334525	Down	0.000755515	0.00378163	MGA	15	41621224	41773081	+	17651	protein_coding	MGA, MAX dimerization protein [Source:HGNC Symbol;Acc:HGNC:14010]
ENSG00000101811	0.260358	Up	0.000755111	0.0037808	CSTF2	X	100820359	100840932	+	2187	protein_coding	cleavage stimulation factor subunit 2 [Source:HGNC Symbol;Acc:HGNC:2484]
ENSG00000118579	-0.270794	Down	0.000751957	0.00376621	MED28	4	17614631	17634105	+	10982	protein_coding	mediator complex subunit 28 [Source:HGNC Symbol;Acc:HGNC:24628]
ENSG00000004142	0.175253	Up	0.000750844	0.00376182	POLDIP2	17	28347177	28357522	-	2121	protein_coding	DNA polymerase delta interacting protein 2 [Source:HGNC Symbol;Acc:HGNC:23781]
ENSG00000162063	0.252894	Up	0.000749771	0.00375763	CCNF	16	2429394	2458854	+	6309	protein_coding	cyclin F [Source:HGNC Symbol;Acc:HGNC:1591]
ENSG00000127054	0.216665	Up	0.000747111	0.00374548	INTS11	1	1311585	1324691	-	8220	protein_coding	integrator complex subunit 11 [Source:HGNC Symbol;Acc:HGNC:26052]
ENSG00000277749	-3.34786	Down	0.000746413	0.00374317	AC023300.2	15	74311516	74319688	-	612	antisense	novel transcript, antisense to CCDC33
ENSG00000080608	0.270458	Up	0.000746124	0.0037429	PUM3	9	2720469	2844241	-	2707	protein_coding	pumilio RNA binding family member 3 [Source:HGNC Symbol;Acc:HGNC:29676]
ENSG00000181090	0.228402	Up	0.000743831	0.00373259	EHMT1	9	137618963	137870016	+	22217	protein_coding	euchromatic histone lysine methyltransferase 1 [Source:HGNC Symbol;Acc:HGNC:24650]
ENSG00000011243	0.293854	Up	0.000741109	0.00372011	AKAP8L	19	15380048	15419141	-	5081	protein_coding	A-kinase anchoring protein 8 like [Source:HGNC Symbol;Acc:HGNC:29857]
ENSG00000116667	0.401432	Up	0.000739872	0.00371507	C1orf21	1	184387058	184629020	+	11013	protein_coding	chromosome 1 open reading frame 21 [Source:HGNC Symbol;Acc:HGNC:15494]
ENSG00000129810	0.385232	Up	0.000738898	0.00371136	SGO1	3	20160593	20186292	-	3828	protein_coding	shugoshin 1 [Source:HGNC Symbol;Acc:HGNC:25088]
ENSG00000143742	-0.200945	Down	0.000736336	0.00369966	SRP9	1	225777813	225790466	+	1728	protein_coding	signal recognition particle 9 [Source:HGNC Symbol;Acc:HGNC:11304]
ENSG00000135346	2.55481	Up	0.000732786	0.00368299	CGA	6	87085498	87095406	-	2284	protein_coding	glycoprotein hormones, alpha polypeptide [Source:HGNC Symbol;Acc:HGNC:1885]
ENSG00000105426	-0.229748	Down	0.0007294	0.00366714	PTPRS	19	5158495	5340803	-	8565	protein_coding	protein tyrosine phosphatase, receptor type S [Source:HGNC Symbol;Acc:HGNC:9681]
ENSG00000138074	0.301437	Up	0.000729367	0.00366714	SLC5A6	2	27199587	27212958	-	5606	protein_coding	solute carrier family 5 member 6 [Source:HGNC Symbol;Acc:HGNC:11041]
ENSG00000170515	0.234994	Up	0.000728823	0.00366657	PA2G4	12	56104319	56113907	+	3795	protein_coding	proliferation-associated 2G4 [Source:HGNC Symbol;Acc:HGNC:8550]
ENSG00000148297	0.289326	Up	0.0007288	0.00366657	MED22	9	133338323	133348131	-	7224	protein_coding	mediator complex subunit 22 [Source:HGNC Symbol;Acc:HGNC:11477]
ENSG00000055211	-0.273818	Down	0.000725216	0.00365074	GINM1	6	149566294	149591748	+	2250	protein_coding	glycoprotein integral membrane 1 [Source:HGNC Symbol;Acc:HGNC:21074]
ENSG00000163820	0.277566	Up	0.000724391	0.00364774	FYCO1	3	45917899	45995824	-	8895	protein_coding	FYVE and coiled-coil domain containing 1 [Source:HGNC Symbol;Acc:HGNC:14673]
ENSG00000259977	1.5407	Up	0.000724106	0.00364747	AL121578.3	X	37906147	37949405	+	710	lincRNA	novel transcript
ENSG00000144724	-0.263125	Down	0.000722947	0.00364332	PTPRG	3	61561569	62297613	+	14629	protein_coding	protein tyrosine phosphatase, receptor type G [Source:HGNC Symbol;Acc:HGNC:9671]
ENSG00000114383	0.264456	Up	0.000723053	0.00364332	TUSC2	3	50320027	50328251	-	2406	protein_coding	tumor suppressor 2, mitochondrial calcium regulator [Source:HGNC Symbol;Acc:HGNC:17034]
ENSG00000131203	-4.25207	Down	0.000722182	0.00364125	IDO1	8	39902275	39928444	+	3261	protein_coding	indoleamine 2,3-dioxygenase 1 [Source:HGNC Symbol;Acc:HGNC:6059]
ENSG00000118523	0.555199	Up	0.000721414	0.00363854	CTGF	6	131948176	131951373	-	2339	protein_coding	connective tissue growth factor [Source:HGNC Symbol;Acc:HGNC:2500]
ENSG00000173068	-0.283388	Down	0.000720862	0.00363691	BNC2	9	16409503	16870843	-	15323	protein_coding	basonuclin 2 [Source:HGNC Symbol;Acc:HGNC:30988]
ENSG00000154277	0.15768	Up	0.000718487	0.00362608	UCHL1	4	41256413	41268455	+	2282	protein_coding	ubiquitin C-terminal hydrolase L1 [Source:HGNC Symbol;Acc:HGNC:12513]
ENSG00000263266	0.30806	Up	0.000716426	0.00361683	RPS7P1	17	28467822	28468406	+	585	processed_pseudogene	ribosomal protein S7 pseudogene 1 [Source:HGNC Symbol;Acc:HGNC:17081]
ENSG00000131165	0.187888	Up	0.000714998	0.00361078	CHMP1A	16	89644431	89657845	-	3208	protein_coding	charged multivesicular body protein 1A [Source:HGNC Symbol;Acc:HGNC:8740]
ENSG00000143771	0.250797	Up	0.000714862	0.00361078	CNIH4	1	224356850	224379459	+	5098	protein_coding	cornichon family AMPA receptor auxiliary protein 4 [Source:HGNC Symbol;Acc:HGNC:25013]
ENSG00000099624	0.251038	Up	0.000713419	0.0036051	ATP5F1D	19	1241746	1244826	+	2250	protein_coding	ATP synthase F1 subunit delta [Source:HGNC Symbol;Acc:HGNC:837]
ENSG00000135069	0.226448	Up	0.000711424	0.00359617	PSAT1	9	78297143	78330093	+	2188	protein_coding	phosphoserine aminotransferase 1 [Source:HGNC Symbol;Acc:HGNC:19129]
ENSG00000140853	-0.391333	Down	0.000711131	0.00359583	NLRC5	16	56989485	57083531	+	12386	protein_coding	NLR family CARD domain containing 5 [Source:HGNC Symbol;Acc:HGNC:29933]
ENSG00000186376	0.410144	Up	0.000709392	0.00358818	ZNF75D	X	135248920	135344087	-	6819	protein_coding	zinc finger protein 75D [Source:HGNC Symbol;Acc:HGNC:13145]
ENSG00000179833	-0.299769	Down	0.000708396	0.00358429	SERTAD2	2	64631621	64751005	-	6274	protein_coding	SERTA domain containing 2 [Source:HGNC Symbol;Acc:HGNC:30784]
ENSG00000147475	0.237362	Up	0.000706358	0.00357512	ERLIN2	8	37736601	37759101	+	9415	protein_coding	ER lipid raft associated 2 [Source:HGNC Symbol;Acc:HGNC:1356]
ENSG00000151849	0.376812	Up	0.000704362	0.00356616	CENPJ	13	24882284	24922889	-	5812	protein_coding	centromere protein J [Source:HGNC Symbol;Acc:HGNC:17272]
ENSG00000083097	-0.445188	Down	0.000702444	0.00355758	DOP1A	6	83067666	83171350	+	10045	protein_coding	DOP1 leucine zipper like protein A [Source:HGNC Symbol;Acc:HGNC:21194]
ENSG00000186185	0.228748	Up	0.000699873	0.0035457	KIF18B	17	44924709	44947711	-	4655	protein_coding	kinesin family member 18B [Source:HGNC Symbol;Acc:HGNC:27102]
ENSG00000103423	0.235607	Up	0.000698896	0.00354188	DNAJA3	16	4425805	4456775	+	7071	protein_coding	DnaJ heat shock protein family (Hsp40) member A3 [Source:HGNC Symbol;Acc:HGNC:11808]
ENSG00000176788	0.308817	Up	0.000698127	0.00353911	BASP1	5	17065598	17276843	+	2217	protein_coding	brain abundant membrane attached signal protein 1 [Source:HGNC Symbol;Acc:HGNC:957]
ENSG00000169813	0.157559	Up	0.000695265	0.00352573	HNRNPF	10	43385617	43409166	-	3253	protein_coding	heterogeneous nuclear ribonucleoprotein F [Source:HGNC Symbol;Acc:HGNC:5039]
ENSG00000117280	0.246391	Up	0.00069525	0.00352573	RAB29	1	205767986	205775460	-	3882	protein_coding	RAB29, member RAS oncogene family [Source:HGNC Symbol;Acc:HGNC:9789]
ENSG00000013573	0.2775	Up	0.000692035	0.0035116	DDX11	12	31073845	31104791	+	8374	protein_coding	DEAD/H-box helicase 11 [Source:HGNC Symbol;Acc:HGNC:2736]
ENSG00000183765	0.502484	Up	0.000690736	0.00350613	CHEK2	22	28687743	28742422	-	4493	protein_coding	checkpoint kinase 2 [Source:HGNC Symbol;Acc:HGNC:16627]
ENSG00000082014	-0.482002	Down	0.000674417	0.0034244	SMARCD3	7	151238764	151277896	-	5198	protein_coding	SWI/SNF related, matrix associated, actin dependent regulator of chromatin, subfamily d, member 3 [Source:HGNC Symbol;Acc:HGNC:11108]
ENSG00000184271	-0.475675	Down	0.000673131	0.00341896	POU6F1	12	51186936	51217708	-	6048	protein_coding	POU class 6 homeobox 1 [Source:HGNC Symbol;Acc:HGNC:9224]
ENSG00000137073	0.232369	Up	0.000669378	0.00340099	UBAP2	9	33921693	34048949	-	10620	protein_coding	ubiquitin associated protein 2 [Source:HGNC Symbol;Acc:HGNC:14185]
ENSG00000164683	0.601086	Up	0.000668816	0.00339923	HEY1	8	79764010	79767863	-	3232	protein_coding	hes related family bHLH transcription factor with YRPW motif 1 [Source:HGNC Symbol;Acc:HGNC:4880]
ENSG00000143401	-0.182502	Down	0.000668137	0.00339686	ANP32E	1	150218417	150236156	-	3605	protein_coding	acidic nuclear phosphoprotein 32 family member E [Source:HGNC Symbol;Acc:HGNC:16673]
ENSG00000105393	0.303185	Up	0.000666789	0.0033911	BABAM1	19	17267350	17281249	+	2607	protein_coding	BRISC and BRCA1 A complex member 1 [Source:HGNC Symbol;Acc:HGNC:25008]
ENSG00000196787	-0.65928	Down	0.00066431	0.00337957	HIST1H2AG	6	27133042	27135291	+	2250	protein_coding	histone cluster 1 H2A family member g [Source:HGNC Symbol;Acc:HGNC:4737]
ENSG00000154328	0.418916	Up	0.000663932	0.00337874	NEIL2	8	11769639	11787346	+	3367	protein_coding	nei like DNA glycosylase 2 [Source:HGNC Symbol;Acc:HGNC:18956]
ENSG00000100139	0.175245	Up	0.000660621	0.00336297	MICALL1	22	37905657	37942822	+	5968	protein_coding	MICAL like 1 [Source:HGNC Symbol;Acc:HGNC:29804]
ENSG00000139718	-0.303169	Down	0.00066025	0.00336216	SETD1B	12	121804180	121832584	+	8314	protein_coding	SET domain containing 1B [Source:HGNC Symbol;Acc:HGNC:29187]
ENSG00000140743	0.331674	Up	0.000658511	0.00335438	CDR2	16	22345936	22437165	-	3948	protein_coding	cerebellar degeneration related protein 2 [Source:HGNC Symbol;Acc:HGNC:1799]
ENSG00000159958	-2.14046	Down	0.000656758	0.00334653	TNFRSF13C	22	41922023	41926818	-	3944	protein_coding	TNF receptor superfamily member 13C [Source:HGNC Symbol;Acc:HGNC:17755]
ENSG00000183111	-0.418909	Down	0.000656607	0.00334653	ARHGEF37	5	149551947	149634968	+	5324	protein_coding	Rho guanine nucleotide exchange factor 37 [Source:HGNC Symbol;Acc:HGNC:34430]
ENSG00000163870	0.312119	Up	0.000655906	0.00334434	TPRA1	3	127571266	127598267	-	5622	protein_coding	transmembrane protein adipocyte associated 1 [Source:HGNC Symbol;Acc:HGNC:30413]
ENSG00000160691	0.175257	Up	0.00065371	0.00333422	SHC1	1	154962298	154974395	-	4342	protein_coding	SHC adaptor protein 1 [Source:HGNC Symbol;Acc:HGNC:10840]
ENSG00000198743	-0.215449	Down	0.000653139	0.00333271	SLC5A3	21	34073570	34106262	+	11576	protein_coding	solute carrier family 5 member 3 [Source:HGNC Symbol;Acc:HGNC:11038]
ENSG00000183087	0.228837	Up	0.000653204	0.00333271	GAS6	13	113820549	113864067	-	6006	protein_coding	growth arrest specific 6 [Source:HGNC Symbol;Acc:HGNC:4168]
ENSG00000196507	0.327938	Up	0.000650298	0.00332002	TCEAL3	X	103607451	103629690	+	2305	protein_coding	transcription elongation factor A like 3 [Source:HGNC Symbol;Acc:HGNC:28247]
ENSG00000169925	-0.305116	Down	0.000648928	0.00331409	BRD3	9	134030305	134068535	-	6876	protein_coding	bromodomain containing 3 [Source:HGNC Symbol;Acc:HGNC:1104]
ENSG00000182612	0.537878	Up	0.000648346	0.00331219	TSPAN10	17	81637171	81648749	+	4745	protein_coding	tetraspanin 10 [Source:HGNC Symbol;Acc:HGNC:29942]
ENSG00000152818	-0.252636	Down	0.000645088	0.00329661	UTRN	6	144285701	144853034	+	14604	protein_coding	utrophin [Source:HGNC Symbol;Acc:HGNC:12635]
ENSG00000187240	-0.363794	Down	0.000641934	0.00328196	DYNC2H1	11	103109410	103479863	+	15012	protein_coding	dynein cytoplasmic 2 heavy chain 1 [Source:HGNC Symbol;Acc:HGNC:2962]
ENSG00000087460	0.149072	Up	0.000642015	0.00328196	GNAS	20	58839718	58911192	+	13320	protein_coding	GNAS complex locus [Source:HGNC Symbol;Acc:HGNC:4392]
ENSG00000164045	0.342546	Up	0.00064136	0.00328073	CDC25A	3	48157146	48188402	-	4117	protein_coding	cell division cycle 25A [Source:HGNC Symbol;Acc:HGNC:1725]
ENSG00000112183	-0.270717	Down	0.000638103	0.00326513	RBM24	6	17281346	17293875	+	3444	protein_coding	RNA binding motif protein 24 [Source:HGNC Symbol;Acc:HGNC:21539]
ENSG00000108592	0.190361	Up	0.000635499	0.00325285	FTSJ3	17	63819433	63830012	-	5212	protein_coding	FtsJ RNA methyltransferase homolog 3 [Source:HGNC Symbol;Acc:HGNC:17136]
ENSG00000172159	0.569884	Up	0.000634112	0.0032468	FRMD3	9	83242990	83538546	-	6486	protein_coding	FERM domain containing 3 [Source:HGNC Symbol;Acc:HGNC:24125]
ENSG00000147400	0.288416	Up	0.000631075	0.0032323	CETN2	X	152826973	152830777	-	1928	protein_coding	centrin 2 [Source:HGNC Symbol;Acc:HGNC:1867]
ENSG00000137502	-0.516555	Down	0.00062995	0.00322757	RAB30	11	82973133	83071923	-	11832	protein_coding	RAB30, member RAS oncogene family [Source:HGNC Symbol;Acc:HGNC:9770]
ENSG00000124207	0.217178	Up	0.0006282	0.00321965	CSE1L	20	49046246	49096960	+	3800	protein_coding	chromosome segregation 1 like [Source:HGNC Symbol;Acc:HGNC:2431]
ENSG00000110660	0.257421	Up	0.000626405	0.00321149	SLC35F2	11	107790991	107928293	-	3717	protein_coding	solute carrier family 35 member F2 [Source:HGNC Symbol;Acc:HGNC:23615]
ENSG00000260877	2.1127	Up	0.000623904	0.00319971	AP005233.2	11	69371463	69372512	+	372	lincRNA	novel transcript
ENSG00000064726	0.217359	Up	0.000622944	0.00319581	BTBD1	15	83016422	83067354	-	4169	protein_coding	BTB domain containing 1 [Source:HGNC Symbol;Acc:HGNC:1120]
ENSG00000129355	0.337504	Up	0.000622199	0.00319303	CDKN2D	19	10566462	10569059	-	1503	protein_coding	cyclin dependent kinase inhibitor 2D [Source:HGNC Symbol;Acc:HGNC:1790]
ENSG00000109762	0.447642	Up	0.000621291	0.0031894	SNX25	4	185204237	185370185	+	4567	protein_coding	sorting nexin 25 [Source:HGNC Symbol;Acc:HGNC:21883]
ENSG00000101972	-0.209699	Down	0.000617434	0.00317063	STAG2	X	123960212	124422664	+	8187	protein_coding	stromal antigen 2 [Source:HGNC Symbol;Acc:HGNC:11355]
ENSG00000170892	0.199393	Up	0.000611108	0.00313916	TSEN34	19	54189938	54194536	+	3542	protein_coding	tRNA splicing endonuclease subunit 34 [Source:HGNC Symbol;Acc:HGNC:15506]
ENSG00000168275	0.342736	Up	0.000610557	0.00313735	COA6	1	234373456	234384049	+	1257	protein_coding	cytochrome c oxidase assembly factor 6 [Source:HGNC Symbol;Acc:HGNC:18025]
ENSG00000189091	0.157659	Up	0.000609426	0.00313255	SF3B3	16	70523788	70577670	+	12419	protein_coding	splicing factor 3b subunit 3 [Source:HGNC Symbol;Acc:HGNC:10770]
ENSG00000085491	0.253554	Up	0.000609371	0.00313255	SLC25A24	1	108134036	108200849	-	6733	protein_coding	solute carrier family 25 member 24 [Source:HGNC Symbol;Acc:HGNC:20662]
ENSG00000173575	-0.264294	Down	0.000608662	0.00313066	CHD2	15	92900189	93028005	+	16960	protein_coding	chromodomain helicase DNA binding protein 2 [Source:HGNC Symbol;Acc:HGNC:1917]
ENSG00000116747	-0.275869	Down	0.000608031	0.00312843	TROVE2	1	193059422	193091777	+	9102	protein_coding	TROVE domain family member 2 [Source:HGNC Symbol;Acc:HGNC:11313]
ENSG00000144674	-0.232613	Down	0.000606462	0.00312137	GOLGA4	3	37243177	37366751	+	10737	protein_coding	golgin A4 [Source:HGNC Symbol;Acc:HGNC:4427]
ENSG00000107021	0.262189	Up	0.000605948	0.00311974	TBC1D13	9	128787204	128810432	+	3982	protein_coding	TBC1 domain family member 13 [Source:HGNC Symbol;Acc:HGNC:25571]
ENSG00000154723	0.262491	Up	0.000604504	0.00311331	ATP5PF	21	25716503	25735673	-	2043	protein_coding	ATP synthase peripheral stalk subunit F6 [Source:HGNC Symbol;Acc:HGNC:847]
ENSG00000100918	-1.24445	Down	0.000600298	0.00309266	REC8	14	24171853	24180257	+	3844	protein_coding	REC8 meiotic recombination protein [Source:HGNC Symbol;Acc:HGNC:16879]
ENSG00000122257	-0.261788	Down	0.000599873	0.00309147	RBBP6	16	24537693	24572863	+	10475	protein_coding	RB binding protein 6, ubiquitin ligase [Source:HGNC Symbol;Acc:HGNC:9889]
ENSG00000235823	0.386812	Up	0.000598884	0.00308738	OLMALINC	10	100373513	100454043	+	7763	lincRNA	oligodendrocyte maturation-associated long intergenic non-coding RNA [Source:HGNC Symbol;Acc:HGNC:28060]
ENSG00000023572	0.321941	Up	0.000597027	0.00307881	GLRX2	1	193090866	193106114	-	6210	protein_coding	glutaredoxin 2 [Source:HGNC Symbol;Acc:HGNC:16065]
ENSG00000203950	0.19899	Up	0.00059486	0.00306864	RTL8A	X	135050932	135052196	-	1265	protein_coding	retrotransposon Gag like 8A [Source:HGNC Symbol;Acc:HGNC:24514]
ENSG00000153162	-0.840294	Down	0.00059192	0.00305446	BMP6	6	7726797	7881422	+	2780	protein_coding	bone morphogenetic protein 6 [Source:HGNC Symbol;Acc:HGNC:1073]
ENSG00000030110	0.277395	Up	0.00058896	0.00304018	BAK1	6	33572547	33580293	-	2212	protein_coding	BCL2 antagonist/killer 1 [Source:HGNC Symbol;Acc:HGNC:949]
ENSG00000115255	-0.824048	Down	0.000587899	0.00303569	REEP6	19	1490747	1497927	+	2449	protein_coding	receptor accessory protein 6 [Source:HGNC Symbol;Acc:HGNC:30078]
ENSG00000117479	-0.554126	Down	0.000586638	0.00303017	SLC19A2	1	169463909	169486003	-	4423	protein_coding	solute carrier family 19 member 2 [Source:HGNC Symbol;Acc:HGNC:10938]
ENSG00000183049	-0.507632	Down	0.000586431	0.00303008	CAMK1D	10	12349482	12835545	+	8762	protein_coding	calcium/calmodulin dependent protein kinase ID [Source:HGNC Symbol;Acc:HGNC:19341]
ENSG00000205808	-0.456793	Down	0.000585455	0.00302603	PLPP6	9	4662315	4665258	+	2944	protein_coding	phospholipid phosphatase 6 [Source:HGNC Symbol;Acc:HGNC:23682]
ENSG00000198890	-0.259501	Down	0.000584956	0.00302444	PRMT6	1	107056679	107067636	+	4335	protein_coding	protein arginine methyltransferase 6 [Source:HGNC Symbol;Acc:HGNC:18241]
ENSG00000285867	0.872451	Up	0.000583168	0.00301618	BX470102.2	1	153586813	153606283	-	3176	lincRNA
ENSG00000147044	-0.301725	Down	0.000582736	0.00301492	CASK	X	41514934	41923645	-	19939	protein_coding	calcium/calmodulin dependent serine protein kinase [Source:HGNC Symbol;Acc:HGNC:1497]
ENSG00000174099	0.277089	Up	0.000580686	0.0030053	MSRB3	12	65278643	65491430	+	7405	protein_coding	methionine sulfoxide reductase B3 [Source:HGNC Symbol;Acc:HGNC:27375]
ENSG00000146374	-2.01695	Down	0.000580496	0.0030053	RSPO3	6	127118604	127197765	+	3179	protein_coding	R-spondin 3 [Source:HGNC Symbol;Acc:HGNC:20866]
ENSG00000213888	-0.852878	Down	0.00057976	0.00300247	LINC01521	22	31346777	31348719	+	1943	lincRNA	long intergenic non-protein coding RNA 1521 [Source:HGNC Symbol;Acc:HGNC:26029]
ENSG00000198729	-0.47242	Down	0.000578495	0.0029969	PPP1R14C	6	150143076	150250357	+	2152	protein_coding	protein phosphatase 1 regulatory inhibitor subunit 14C [Source:HGNC Symbol;Acc:HGNC:14952]
ENSG00000126945	-0.21197	Down	0.000578291	0.00299682	HNRNPH2	X	101408295	101414133	+	2223	protein_coding	heterogeneous nuclear ribonucleoprotein H2 [Source:HGNC Symbol;Acc:HGNC:5042]
ENSG00000153214	0.340532	Up	0.000577316	0.00299275	TMEM87B	2	112055223	112119318	+	5367	protein_coding	transmembrane protein 87B [Source:HGNC Symbol;Acc:HGNC:25913]
ENSG00000073050	0.280601	Up	0.000575942	0.0029866	XRCC1	19	43543040	43580473	-	3459	protein_coding	X-ray repair cross complementing 1 [Source:HGNC Symbol;Acc:HGNC:12828]
ENSG00000116096	0.303846	Up	0.000574187	0.00297847	SPR	2	72887360	72892158	+	1480	protein_coding	sepiapterin reductase [Source:HGNC Symbol;Acc:HGNC:11257]
ENSG00000115902	0.324361	Up	0.000573899	0.00297796	SLC1A4	2	64988477	65023865	+	6939	protein_coding	solute carrier family 1 member 4 [Source:HGNC Symbol;Acc:HGNC:10942]
ENSG00000151693	0.293636	Up	0.000573306	0.00297585	ASAP2	2	9206765	9405683	+	7257	protein_coding	ArfGAP with SH3 domain, ankyrin repeat and PH domain 2 [Source:HGNC Symbol;Acc:HGNC:2721]
ENSG00000135823	-0.285809	Down	0.000572577	0.00297305	STX6	1	180972712	181023121	-	6477	protein_coding	syntaxin 6 [Source:HGNC Symbol;Acc:HGNC:11441]
ENSG00000112081	0.175264	Up	0.00056813	0.00295092	SRSF3	6	36594353	36605600	+	7118	protein_coding	serine and arginine rich splicing factor 3 [Source:HGNC Symbol;Acc:HGNC:10785]
ENSG00000100296	0.27117	Up	0.000567488	0.00294856	THOC5	22	29505879	29555216	-	7878	protein_coding	THO complex 5 [Source:HGNC Symbol;Acc:HGNC:19074]
ENSG00000079931	0.22836	Up	0.000566604	0.00294493	MOXD1	6	132296055	132401545	-	5293	protein_coding	monooxygenase DBH like 1 [Source:HGNC Symbol;Acc:HGNC:21063]
ENSG00000134108	0.208875	Up	0.000565598	0.00294066	ARL8B	3	5122220	5180912	+	3576	protein_coding	ADP ribosylation factor like GTPase 8B [Source:HGNC Symbol;Acc:HGNC:25564]
ENSG00000179532	-0.841493	Down	0.000563561	0.00293103	DNHD1	11	6497260	6593758	+	19629	protein_coding	dynein heavy chain domain 1 [Source:HGNC Symbol;Acc:HGNC:26532]
ENSG00000135451	0.264866	Up	0.000563466	0.00293103	TROAP	12	49323236	49331731	+	3954	protein_coding	trophinin associated protein [Source:HGNC Symbol;Acc:HGNC:12327]
ENSG00000214253	0.298706	Up	0.000561742	0.0029235	FIS1	7	101239458	101252316	-	1795	protein_coding	fission, mitochondrial 1 [Source:HGNC Symbol;Acc:HGNC:21689]
ENSG00000139112	-0.283318	Down	0.000560724	0.00291916	GABARAPL1	12	10212458	10223130	+	4086	protein_coding	GABA type A receptor associated protein like 1 [Source:HGNC Symbol;Acc:HGNC:4068]
ENSG00000104967	-0.70319	Down	0.000559354	0.00291298	NOVA2	19	45933734	45973546	-	8684	protein_coding	NOVA alternative splicing regulator 2 [Source:HGNC Symbol;Acc:HGNC:7887]
ENSG00000168772	-1.0665	Down	0.00055857	0.00290986	CXXC4	4	104468312	104494901	-	5819	protein_coding	CXXC finger protein 4 [Source:HGNC Symbol;Acc:HGNC:24593]
ENSG00000109089	0.249445	Up	0.000556563	0.00290035	CDR2L	17	74987632	75005800	+	3536	protein_coding	cerebellar degeneration related protein 2 like [Source:HGNC Symbol;Acc:HGNC:29999]
ENSG00000227232	0.702596	Up	0.000553987	0.00288788	WASH7P	1	14404	29570	-	1351	unprocessed_pseudogene	WAS protein family homolog 7, pseudogene [Source:HGNC Symbol;Acc:HGNC:38034]
ENSG00000101752	-0.227344	Down	0.000552711	0.00288218	MIB1	18	21704957	21870957	+	10033	protein_coding	mindbomb E3 ubiquitin protein ligase 1 [Source:HGNC Symbol;Acc:HGNC:21086]
ENSG00000142230	0.152186	Up	0.000552478	0.00288191	SAE1	19	47113274	47210636	+	3396	protein_coding	SUMO1 activating enzyme subunit 1 [Source:HGNC Symbol;Acc:HGNC:30660]
ENSG00000171206	0.202799	Up	0.000550978	0.00287503	TRIM8	10	102642310	102660680	+	9542	protein_coding	tripartite motif containing 8 [Source:HGNC Symbol;Acc:HGNC:15579]
ENSG00000197102	-0.236175	Down	0.000549	0.00286565	DYNC1H1	14	101964510	102056443	+	36852	protein_coding	dynein cytoplasmic 1 heavy chain 1 [Source:HGNC Symbol;Acc:HGNC:2961]
ENSG00000170889	0.168413	Up	0.000546886	0.00285556	RPS9	19	54200742	54249003	+	4371	protein_coding	ribosomal protein S9 [Source:HGNC Symbol;Acc:HGNC:10442]
ENSG00000172890	0.274487	Up	0.000545987	0.0028518	NADSYN1	11	71453109	71524107	+	16263	protein_coding	NAD synthetase 1 [Source:HGNC Symbol;Acc:HGNC:29832]
ENSG00000254827	1.1853	Up	0.000544757	0.00284632	SLC22A18AS	11	2887780	2903740	-	1782	protein_coding	solute carrier family 22 member 18 antisense [Source:HGNC Symbol;Acc:HGNC:10965]
ENSG00000179967	0.378445	Up	0.000542375	0.00283481	PPP1R14BP3	4	139114930	139115374	-	445	processed_pseudogene	protein phosphatase 1 regulatory inhibitor subunit 14B pseudogene 3 [Source:HGNC Symbol;Acc:HGNC:16330]
ENSG00000167654	-3.71801	Down	0.000540111	0.0028239	ATCAY	19	3879864	3928079	+	5403	protein_coding	ATCAY, caytaxin [Source:HGNC Symbol;Acc:HGNC:779]
ENSG00000184076	0.235341	Up	0.000538645	0.00281717	UQCR10	22	29767369	29770413	+	975	protein_coding	ubiquinol-cytochrome c reductase, complex III subunit X [Source:HGNC Symbol;Acc:HGNC:30863]
ENSG00000124749	-0.416976	Down	0.000536812	0.00280869	COL21A1	6	56056590	56394094	-	7078	protein_coding	collagen type XXI alpha 1 chain [Source:HGNC Symbol;Acc:HGNC:17025]
ENSG00000005022	0.164398	Up	0.000536847	0.00280869	SLC25A5	X	119468400	119471319	+	1500	protein_coding	solute carrier family 25 member 5 [Source:HGNC Symbol;Acc:HGNC:10991]
ENSG00000166402	-1.54638	Down	0.000536357	0.00280799	TUB	11	8019244	8106112	+	6722	protein_coding	tubby bipartite transcription factor [Source:HGNC Symbol;Acc:HGNC:12406]
ENSG00000121152	0.245038	Up	0.00053319	0.00279233	NCAPH	2	96335787	96373845	+	3278	protein_coding	non-SMC condensin I complex subunit H [Source:HGNC Symbol;Acc:HGNC:1112]
ENSG00000256223	-0.775711	Down	0.00053214	0.00278775	ZNF10	12	133130575	133159465	+	5541	protein_coding	zinc finger protein 10 [Source:HGNC Symbol;Acc:HGNC:12879]
ENSG00000182796	-0.953694	Down	0.00053064	0.00278081	TMEM198B	12	55829608	55836246	+	4377	transcribed_unitary_pseudogene	transmembrane protein 198B (pseudogene) [Source:HGNC Symbol;Acc:HGNC:43629]
ENSG00000138018	-0.273513	Down	0.000524251	0.00274862	SELENOI	2	26308547	26395891	+	8552	protein_coding	selenoprotein I [Source:HGNC Symbol;Acc:HGNC:29361]
ENSG00000096063	0.233408	Up	0.000524323	0.00274862	SRPK1	6	35832966	35921342	-	6692	protein_coding	SRSF protein kinase 1 [Source:HGNC Symbol;Acc:HGNC:11305]
ENSG00000198825	0.30971	Up	0.000522727	0.00274207	INPP5F	10	119726042	119829278	+	7610	protein_coding	inositol polyphosphate-5-phosphatase F [Source:HGNC Symbol;Acc:HGNC:17054]
ENSG00000102699	0.185	Up	0.000520015	0.00272874	PARP4	13	24420926	24512810	-	6080	protein_coding	poly(ADP-ribose) polymerase family member 4 [Source:HGNC Symbol;Acc:HGNC:271]
ENSG00000124562	0.203963	Up	0.000518338	0.00272084	SNRPC	6	34757406	34773794	+	1277	protein_coding	small nuclear ribonucleoprotein polypeptide C [Source:HGNC Symbol;Acc:HGNC:11157]
ENSG00000109736	0.226876	Up	0.000518223	0.00272084	MFSD10	4	2930561	2934859	-	3159	protein_coding	major facilitator superfamily domain containing 10 [Source:HGNC Symbol;Acc:HGNC:16894]
ENSG00000259070	-0.538421	Down	0.000516506	0.00271303	LINC00639	14	38749339	38948273	-	4860	lincRNA	long intergenic non-protein coding RNA 639 [Source:HGNC Symbol;Acc:HGNC:27502]
ENSG00000122034	0.255901	Up	0.000515761	0.00271001	GTF3A	13	27424544	27435823	+	3001	protein_coding	general transcription factor IIIA [Source:HGNC Symbol;Acc:HGNC:4662]
ENSG00000183779	-0.319623	Down	0.000512653	0.00269458	ZNF703	8	37695751	37700021	+	3349	protein_coding	zinc finger protein 703 [Source:HGNC Symbol;Acc:HGNC:25883]
ENSG00000122779	-0.28971	Down	0.000510846	0.00268597	TRIM24	7	138460334	138589993	+	9223	protein_coding	tripartite motif containing 24 [Source:HGNC Symbol;Acc:HGNC:11812]
ENSG00000111843	0.212781	Up	0.000510013	0.00268248	TMEM14C	6	10722915	10731129	+	1321	protein_coding	transmembrane protein 14C [Source:HGNC Symbol;Acc:HGNC:20952]
ENSG00000118707	-0.332963	Down	0.00050924	0.0026793	TGIF2	20	36573488	36593950	+	3784	protein_coding	TGFB induced factor homeobox 2 [Source:HGNC Symbol;Acc:HGNC:15764]
ENSG00000070961	-0.223839	Down	0.000508986	0.00267885	ATP2B1	12	89588049	89709300	-	9493	protein_coding	ATPase plasma membrane Ca2+ transporting 1 [Source:HGNC Symbol;Acc:HGNC:814]
ENSG00000141030	0.221054	Up	0.000508575	0.00267758	COPS3	17	17246820	17281293	-	2788	protein_coding	COP9 signalosome subunit 3 [Source:HGNC Symbol;Acc:HGNC:2239]
ENSG00000197323	-0.237996	Down	0.000507596	0.00267332	TRIM33	1	114392777	114511160	-	9574	protein_coding	tripartite motif containing 33 [Source:HGNC Symbol;Acc:HGNC:16290]
ENSG00000108523	0.192741	Up	0.000506824	0.00267014	RNF167	17	4940008	4945222	+	2744	protein_coding	ring finger protein 167 [Source:HGNC Symbol;Acc:HGNC:24544]
ENSG00000073169	0.308757	Up	0.000503523	0.00265363	SELENOO	22	50200979	50217616	+	2363	protein_coding	selenoprotein O [Source:HGNC Symbol;Acc:HGNC:30395]
ENSG00000166851	0.215955	Up	0.000502307	0.0026488	PLK1	16	23677656	23690367	+	4760	protein_coding	polo like kinase 1 [Source:HGNC Symbol;Acc:HGNC:9077]
ENSG00000130396	0.261444	Up	0.000502439	0.0026488	AFDN	6	167826922	167972023	+	13720	protein_coding	afadin, adherens junction formation factor [Source:HGNC Symbol;Acc:HGNC:7137]
ENSG00000161714	-0.231473	Down	0.000500976	0.00264285	PLCD3	17	45108967	45133354	-	6740	protein_coding	phospholipase C delta 3 [Source:HGNC Symbol;Acc:HGNC:9061]
ENSG00000167962	0.248919	Up	0.000500819	0.00264285	ZNF598	16	1997654	2009823	-	4701	protein_coding	zinc finger protein 598 [Source:HGNC Symbol;Acc:HGNC:28079]
ENSG00000139154	-0.319573	Down	0.000499809	0.00263844	AEBP2	12	19404045	19720801	+	6572	protein_coding	AE binding protein 2 [Source:HGNC Symbol;Acc:HGNC:24051]
ENSG00000204642	-0.614152	Down	0.000497687	0.0026286	HLA-F	6	29722775	29738528	+	4342	protein_coding	major histocompatibility complex, class I, F [Source:HGNC Symbol;Acc:HGNC:4963]
ENSG00000116350	0.19569	Up	0.000497778	0.0026286	SRSF4	1	29147743	29181987	-	8893	protein_coding	serine and arginine rich splicing factor 4 [Source:HGNC Symbol;Acc:HGNC:10786]
ENSG00000138166	0.494207	Up	0.000495768	0.00261974	DUSP5	10	110497838	110511544	+	2615	protein_coding	dual specificity phosphatase 5 [Source:HGNC Symbol;Acc:HGNC:3071]
ENSG00000163638	-1.52613	Down	0.000495579	0.00261961	ADAMTS9	3	64515654	64688000	-	10680	protein_coding	ADAM metallopeptidase with thrombospondin type 1 motif 9 [Source:HGNC Symbol;Acc:HGNC:13202]
ENSG00000087258	-0.480369	Down	0.000493164	0.00260771	GNAO1	16	56191347	56357457	+	13697	protein_coding	G protein subunit alpha o1 [Source:HGNC Symbol;Acc:HGNC:4389]
ENSG00000161692	0.289217	Up	0.000492434	0.00260472	DBF4B	17	44708608	44752264	+	7146	protein_coding	DBF4 zinc finger B [Source:HGNC Symbol;Acc:HGNC:17883]
ENSG00000130224	-0.368277	Down	0.000491432	0.00260071	LRCH2	X	115110616	115234072	-	4929	protein_coding	leucine rich repeats and calponin homology domain containing 2 [Source:HGNC Symbol;Acc:HGNC:29292]
ENSG00000147454	0.266379	Up	0.000491511	0.00260071	SLC25A37	8	23528805	23575463	+	8147	protein_coding	solute carrier family 25 member 37 [Source:HGNC Symbol;Acc:HGNC:29786]
ENSG00000173786	-0.186701	Down	0.000489713	0.00259293	CNP	17	41966741	41977731	+	7426	protein_coding	2',3'-cyclic nucleotide 3' phosphodiesterase [Source:HGNC Symbol;Acc:HGNC:2158]
ENSG00000182768	0.276728	Up	0.000487319	0.00258112	NGRN	15	90265659	90278141	+	7694	protein_coding	neugrin, neurite outgrowth associated [Source:HGNC Symbol;Acc:HGNC:18077]
ENSG00000079974	0.439635	Up	0.000481225	0.00254969	RABL2B	22	50767501	50783663	-	5870	protein_coding	RAB, member of RAS oncogene family like 2B [Source:HGNC Symbol;Acc:HGNC:9800]
ENSG00000269821	-1.06084	Down	0.000480452	0.00254644	KCNQ1OT1	11	2608328	2699994	-	91667	antisense	KCNQ1 opposite strand/antisense transcript 1 [Source:HGNC Symbol;Acc:HGNC:6295]
ENSG00000108828	0.158587	Up	0.000477926	0.0025339	VAT1	17	43014605	43025123	-	3501	protein_coding	vesicle amine transport 1 [Source:HGNC Symbol;Acc:HGNC:16919]
ENSG00000145022	-0.338212	Down	0.000476343	0.00252636	TCTA	3	49412206	49416475	+	2747	protein_coding	T cell leukemia translocation altered [Source:HGNC Symbol;Acc:HGNC:11692]
ENSG00000122778	-0.345116	Down	0.000475877	0.00252473	KIAA1549	7	138831381	138981318	-	12427	protein_coding	KIAA1549 [Source:HGNC Symbol;Acc:HGNC:22219]
ENSG00000165704	0.282936	Up	0.000473118	0.00251094	HPRT1	X	134460153	134520513	+	1624	protein_coding	hypoxanthine phosphoribosyltransferase 1 [Source:HGNC Symbol;Acc:HGNC:5157]
ENSG00000137825	0.5713	Up	0.000470645	0.00249864	ITPKA	15	41493393	41503551	+	2092	protein_coding	inositol-trisphosphate 3-kinase A [Source:HGNC Symbol;Acc:HGNC:6178]
ENSG00000068489	0.24458	Up	0.00046885	0.00248995	PRR11	17	59155499	59204705	+	4080	protein_coding	proline rich 11 [Source:HGNC Symbol;Acc:HGNC:25619]
ENSG00000169155	-0.437973	Down	0.000467763	0.00248501	ZBTB43	9	126805006	126838210	+	7052	protein_coding	zinc finger and BTB domain containing 43 [Source:HGNC Symbol;Acc:HGNC:17908]
ENSG00000133275	0.192465	Up	0.000465877	0.00247582	CSNK1G2	19	1941149	1981338	+	3804	protein_coding	casein kinase 1 gamma 2 [Source:HGNC Symbol;Acc:HGNC:2455]
ENSG00000143819	-0.18237	Down	0.00046545	0.00247438	EPHX1	1	225810092	225845563	+	2508	protein_coding	epoxide hydrolase 1 [Source:HGNC Symbol;Acc:HGNC:3401]
ENSG00000178585	0.486549	Up	0.00046449	0.00247011	CTNNBIP1	1	9848276	9910336	-	3339	protein_coding	catenin beta interacting protein 1 [Source:HGNC Symbol;Acc:HGNC:16913]
ENSG00000119397	-0.463625	Down	0.000463938	0.002468	CNTRL	9	121074863	121177610	+	9417	protein_coding	centriolin [Source:HGNC Symbol;Acc:HGNC:1858]
ENSG00000083457	0.299293	Up	0.000462946	0.00246355	ITGAE	17	3714628	3801243	-	6657	protein_coding	integrin subunit alpha E [Source:HGNC Symbol;Acc:HGNC:6147]
ENSG00000157014	0.282361	Up	0.000462652	0.00246282	TATDN2	3	10248023	10281218	+	5572	protein_coding	TatD DNase domain containing 2 [Source:HGNC Symbol;Acc:HGNC:28988]
ENSG00000164463	-0.477369	Down	0.000458228	0.0024409	CREBRF	5	173056352	173139284	+	12333	protein_coding	CREB3 regulatory factor [Source:HGNC Symbol;Acc:HGNC:24050]
ENSG00000158158	-0.424096	Down	0.000458382	0.0024409	CNNM4	2	96760902	96811891	+	5105	protein_coding	cyclin and CBS domain divalent metal cation transport mediator 4 [Source:HGNC Symbol;Acc:HGNC:105]
ENSG00000138674	-0.186963	Down	0.000456952	0.00243557	SEC31A	4	82818661	82901166	-	9145	protein_coding	SEC31 homolog A, COPII coat complex component [Source:HGNC Symbol;Acc:HGNC:17052]
ENSG00000078053	0.399855	Up	0.000457072	0.00243557	AMPH	7	38383704	38631567	-	5636	protein_coding	amphiphysin [Source:HGNC Symbol;Acc:HGNC:471]
ENSG00000008441	-0.195458	Down	0.000456242	0.00243278	NFIX	19	12995608	13098796	+	6302	protein_coding	nuclear factor I X [Source:HGNC Symbol;Acc:HGNC:7788]
ENSG00000273559	0.322847	Up	0.000456073	0.0024327	CWC25	17	38800434	38825481	-	3848	protein_coding	CWC25 spliceosome associated protein homolog [Source:HGNC Symbol;Acc:HGNC:25989]
ENSG00000115042	0.288047	Up	0.000455212	0.00242892	FAHD2A	2	95402721	95416616	+	5665	protein_coding	fumarylacetoacetate hydrolase domain containing 2A [Source:HGNC Symbol;Acc:HGNC:24252]
ENSG00000196338	-1.79608	Down	0.000453325	0.00241967	NLGN3	X	71144831	71171201	+	4006	protein_coding	neuroligin 3 [Source:HGNC Symbol;Acc:HGNC:14289]
ENSG00000142156	0.205292	Up	0.000453197	0.00241967	COL6A1	21	45981737	46005050	+	5343	protein_coding	collagen type VI alpha 1 chain [Source:HGNC Symbol;Acc:HGNC:2211]
ENSG00000172175	-0.180511	Down	0.000450061	0.00240386	MALT1	18	58671386	58754477	+	11527	protein_coding	MALT1 paracaspase [Source:HGNC Symbol;Acc:HGNC:6819]
ENSG00000092096	-1.2438	Down	0.000447704	0.00239299	SLC22A17	14	23346306	23352912	-	4278	protein_coding	solute carrier family 22 member 17 [Source:HGNC Symbol;Acc:HGNC:23095]
ENSG00000147255	-0.522879	Down	0.000447736	0.00239299	IGSF1	X	131273506	131578899	-	7051	protein_coding	immunoglobulin superfamily member 1 [Source:HGNC Symbol;Acc:HGNC:5948]
ENSG00000107833	0.317617	Up	0.000447874	0.00239299	NPM3	10	101781325	101783413	-	928	protein_coding	nucleophosmin/nucleoplasmin 3 [Source:HGNC Symbol;Acc:HGNC:7931]
ENSG00000129422	-0.587166	Down	0.000442881	0.00236871	MTUS1	8	17643795	17800917	-	12010	protein_coding	microtubule associated scaffold protein 1 [Source:HGNC Symbol;Acc:HGNC:29789]
ENSG00000170921	-0.312516	Down	0.000442513	0.00236754	TANC2	17	63009556	63427699	+	22866	protein_coding	tetratricopeptide repeat, ankyrin repeat and coiled-coil containing 2 [Source:HGNC Symbol;Acc:HGNC:30212]
ENSG00000064886	-1.54507	Down	0.000440037	0.00235509	CHI3L2	1	111200771	111243440	+	3295	protein_coding	chitinase 3 like 2 [Source:HGNC Symbol;Acc:HGNC:1933]
ENSG00000121064	-0.228849	Down	0.00043767	0.00234321	SCPEP1	17	56978105	57006768	+	3853	protein_coding	serine carboxypeptidase 1 [Source:HGNC Symbol;Acc:HGNC:29507]
ENSG00000247596	0.264888	Up	0.000436226	0.00233627	TWF2	3	52228610	52239260	-	1824	protein_coding	twinfilin actin binding protein 2 [Source:HGNC Symbol;Acc:HGNC:9621]
ENSG00000156976	0.191092	Up	0.000434098	0.00232566	EIF4A2	3	186783205	186789900	+	6133	protein_coding	eukaryotic translation initiation factor 4A2 [Source:HGNC Symbol;Acc:HGNC:3284]
ENSG00000108963	-0.357431	Down	0.000433424	0.00232283	DPH1	17	2030110	2043430	+	5757	protein_coding	diphthamide biosynthesis 1 [Source:HGNC Symbol;Acc:HGNC:3003]
ENSG00000215030	0.326756	Up	0.000432565	0.00231901	RPL13P12	17	17383377	17384012	-	636	processed_pseudogene	ribosomal protein L13 pseudogene 12 [Source:HGNC Symbol;Acc:HGNC:35701]
ENSG00000075702	0.28325	Up	0.000431554	0.00231438	WDR62	19	36054881	36105106	+	9812	protein_coding	WD repeat domain 62 [Source:HGNC Symbol;Acc:HGNC:24502]
ENSG00000170142	0.291751	Up	0.000427475	0.00229328	UBE2E1	3	23805903	23891316	+	3074	protein_coding	ubiquitin conjugating enzyme E2 E1 [Source:HGNC Symbol;Acc:HGNC:12477]
ENSG00000241935	-1.51724	Down	0.000426276	0.00228763	HOGA1	10	97584323	97612802	+	4148	protein_coding	4-hydroxy-2-oxoglutarate aldolase 1 [Source:HGNC Symbol;Acc:HGNC:25155]
ENSG00000165480	0.355635	Up	0.000424403	0.00227835	SKA3	13	21153595	21176602	-	3048	protein_coding	spindle and kinetochore associated complex subunit 3 [Source:HGNC Symbol;Acc:HGNC:20262]
ENSG00000126804	-0.356021	Down	0.000423817	0.00227597	ZBTB1	14	64503712	64533690	+	5283	protein_coding	zinc finger and BTB domain containing 1 [Source:HGNC Symbol;Acc:HGNC:20259]
ENSG00000164292	-0.194292	Down	0.000422425	0.00226926	RHOBTB3	5	95713522	95824383	+	8833	protein_coding	Rho related BTB domain containing 3 [Source:HGNC Symbol;Acc:HGNC:18757]
ENSG00000008311	-0.349568	Down	0.000422055	0.00226805	AASS	7	122075647	122144280	-	4591	protein_coding	aminoadipate-semialdehyde synthase [Source:HGNC Symbol;Acc:HGNC:17366]
ENSG00000146066	0.291986	Up	0.000418536	0.0022499	HIGD2A	5	176388747	176389771	+	668	protein_coding	HIG1 hypoxia inducible domain family member 2A [Source:HGNC Symbol;Acc:HGNC:28311]
ENSG00000109062	0.212356	Up	0.000417685	0.00224608	SLC9A3R1	17	74748652	74769353	+	2315	protein_coding	SLC9A3 regulator 1 [Source:HGNC Symbol;Acc:HGNC:11075]
ENSG00000088833	0.240236	Up	0.00041767	0.00224608	NSFL1C	20	1442162	1473842	-	6531	protein_coding	NSFL1 cofactor [Source:HGNC Symbol;Acc:HGNC:15912]
ENSG00000176046	-0.475954	Down	0.000415001	0.0022336	NUPR1	16	28532708	28539174	-	5674	protein_coding	nuclear protein 1, transcriptional regulator [Source:HGNC Symbol;Acc:HGNC:29990]
ENSG00000278619	0.548718	Up	0.000415081	0.0022336	MRM1	17	36601572	36608971	+	1857	protein_coding	mitochondrial rRNA methyltransferase 1 [Source:HGNC Symbol;Acc:HGNC:26202]
ENSG00000134910	0.160688	Up	0.000411819	0.00221755	STT3A	11	125591712	125625215	+	7393	protein_coding	STT3A, catalytic subunit of the oligosaccharyltransferase complex [Source:HGNC Symbol;Acc:HGNC:6172]
ENSG00000236120	1.2377	Up	0.000411593	0.00221709	AC110995.1	X	5653421	5726305	-	976	lincRNA	novel transcript
ENSG00000178950	0.219199	Up	0.000407757	0.00219717	GAK	4	849276	932373	-	15155	protein_coding	cyclin G associated kinase [Source:HGNC Symbol;Acc:HGNC:4113]
ENSG00000282851	-0.770259	Down	0.000407007	0.00219388	BISPR	19	17405686	17419324	+	3045	lincRNA	BST2 interferon stimulated positive regulator [Source:HGNC Symbol;Acc:HGNC:51290]
ENSG00000147133	-0.259639	Down	0.000405879	0.00218879	TAF1	X	71366239	71532374	+	10860	protein_coding	TATA-box binding protein associated factor 1 [Source:HGNC Symbol;Acc:HGNC:11535]
ENSG00000126267	0.174968	Up	0.000405925	0.00218879	COX6B1	19	35648223	35658861	+	936	protein_coding	cytochrome c oxidase subunit 6B1 [Source:HGNC Symbol;Acc:HGNC:2280]
ENSG00000196363	0.276766	Up	0.000405159	0.00218615	WDR5	9	134135365	134159968	+	3629	protein_coding	WD repeat domain 5 [Source:HGNC Symbol;Acc:HGNC:12757]
ENSG00000174547	0.275718	Up	0.000404729	0.00218457	MRPL11	11	66435075	66466738	-	2539	protein_coding	mitochondrial ribosomal protein L11 [Source:HGNC Symbol;Acc:HGNC:14042]
ENSG00000100410	0.318088	Up	0.000403932	0.00218101	PHF5A	22	41459717	41468725	-	1235	protein_coding	PHD finger protein 5A [Source:HGNC Symbol;Acc:HGNC:18000]
ENSG00000067445	-0.787607	Down	0.000403035	0.00217691	TRO	X	54920462	54931431	+	6716	protein_coding	trophinin [Source:HGNC Symbol;Acc:HGNC:12326]
ENSG00000181458	-0.576638	Down	0.000401623	0.00217002	TMEM45A	3	100492619	100577444	+	6005	protein_coding	transmembrane protein 45A [Source:HGNC Symbol;Acc:HGNC:25480]
ENSG00000156531	-0.223827	Down	0.000401547	0.00217002	PHF6	X	134373253	134428791	+	8016	protein_coding	PHD finger protein 6 [Source:HGNC Symbol;Acc:HGNC:18145]
ENSG00000058600	0.298207	Up	0.000401177	0.0021691	POLR3E	16	22297375	22335103	+	9488	protein_coding	RNA polymerase III subunit E [Source:HGNC Symbol;Acc:HGNC:30347]
ENSG00000117505	0.22266	Up	0.000400078	0.00216389	DR1	1	93345888	93369498	+	10949	protein_coding	down-regulator of transcription 1 [Source:HGNC Symbol;Acc:HGNC:3017]
ENSG00000138744	-0.996381	Down	0.000399254	0.00216017	NAAA	4	75913657	75941051	-	4459	protein_coding	N-acylethanolamine acid amidase [Source:HGNC Symbol;Acc:HGNC:736]
ENSG00000162836	-0.26407	Down	0.000398556	0.00215713	ACP6	1	147629652	147670496	-	11960	protein_coding	acid phosphatase 6, lysophosphatidic [Source:HGNC Symbol;Acc:HGNC:29609]
ENSG00000127586	0.338513	Up	0.000398382	0.00215693	CHTF18	16	788046	800737	+	5916	protein_coding	chromosome transmission fidelity factor 18 [Source:HGNC Symbol;Acc:HGNC:18435]
ENSG00000166272	0.235594	Up	0.000397471	0.00215273	WBP1L	10	102743901	102834516	+	7880	protein_coding	WW domain binding protein 1 like [Source:HGNC Symbol;Acc:HGNC:23510]
ENSG00000141179	0.400234	Up	0.000396246	0.00214683	PCTP	17	55750979	55842830	+	5880	protein_coding	phosphatidylcholine transfer protein [Source:HGNC Symbol;Acc:HGNC:8752]
ENSG00000158985	-0.295044	Down	0.000395436	0.00214318	CDC42SE2	5	131245493	131398447	+	6024	protein_coding	CDC42 small effector 2 [Source:HGNC Symbol;Acc:HGNC:18547]
ENSG00000003989	-0.71328	Down	0.000394286	0.00213767	SLC7A2	8	17497088	17570573	+	7905	protein_coding	solute carrier family 7 member 2 [Source:HGNC Symbol;Acc:HGNC:11060]
ENSG00000136636	-0.245821	Down	0.000392187	0.0021272	KCTD3	1	215567392	215621807	+	4929	protein_coding	potassium channel tetramerization domain containing 3 [Source:HGNC Symbol;Acc:HGNC:21305]
ENSG00000138413	0.206274	Up	0.00039217	0.0021272	IDH1	2	208236227	208266074	-	4721	protein_coding	isocitrate dehydrogenase (NADP(+)) 1, cytosolic [Source:HGNC Symbol;Acc:HGNC:5382]
ENSG00000102034	0.251275	Up	0.000392221	0.0021272	ELF4	X	130064874	130110716	-	4316	protein_coding	E74 like ETS transcription factor 4 [Source:HGNC Symbol;Acc:HGNC:3319]
ENSG00000060688	0.255656	Up	0.000391988	0.0021272	SNRNP40	1	31259568	31296782	-	3881	protein_coding	small nuclear ribonucleoprotein U5 subunit 40 [Source:HGNC Symbol;Acc:HGNC:30857]
ENSG00000177485	-0.276993	Down	0.000391477	0.00212608	ZBTB33	X	120250752	120258398	+	5313	protein_coding	zinc finger and BTB domain containing 33 [Source:HGNC Symbol;Acc:HGNC:16682]
ENSG00000135083	0.306053	Up	0.000390954	0.00212397	CCNJL	5	160249106	160345396	-	9209	protein_coding	cyclin J like [Source:HGNC Symbol;Acc:HGNC:25876]
ENSG00000168884	0.267034	Up	0.000389533	0.00211698	TNIP2	4	2741648	2756376	-	2686	protein_coding	TNFAIP3 interacting protein 2 [Source:HGNC Symbol;Acc:HGNC:19118]
ENSG00000204406	-0.423005	Down	0.000388068	0.0021105	MBD5	2	148021011	148516971	+	24256	protein_coding	methyl-CpG binding domain protein 5 [Source:HGNC Symbol;Acc:HGNC:20444]
ENSG00000181163	0.197052	Up	0.000388172	0.0021105	NPM1	5	171387116	171411137	+	3828	protein_coding	nucleophosmin 1 [Source:HGNC Symbol;Acc:HGNC:7910]
ENSG00000158715	0.451969	Up	0.000388209	0.0021105	SLC45A3	1	205657851	205680459	-	3702	protein_coding	solute carrier family 45 member 3 [Source:HGNC Symbol;Acc:HGNC:8642]
ENSG00000143479	0.372375	Up	0.000379656	0.00206613	DYRK3	1	206635536	206684419	+	4336	protein_coding	dual specificity tyrosine phosphorylation regulated kinase 3 [Source:HGNC Symbol;Acc:HGNC:3094]
ENSG00000135926	0.230982	Up	0.00037882	0.00206229	TMBIM1	2	218274192	218292586	-	5098	protein_coding	transmembrane BAX inhibitor motif containing 1 [Source:HGNC Symbol;Acc:HGNC:23410]
ENSG00000165832	-0.316959	Down	0.000377929	0.00205815	TRUB1	10	114938193	114977676	+	3601	protein_coding	TruB pseudouridine synthase family member 1 [Source:HGNC Symbol;Acc:HGNC:16060]
ENSG00000129521	-0.646093	Down	0.000377024	0.00205454	EGLN3	14	33924231	34462774	-	7359	protein_coding	egl-9 family hypoxia inducible factor 3 [Source:HGNC Symbol;Acc:HGNC:14661]
ENSG00000180992	0.278771	Up	0.000377136	0.00205454	MRPL14	6	44113454	44127457	-	959	protein_coding	mitochondrial ribosomal protein L14 [Source:HGNC Symbol;Acc:HGNC:14279]
ENSG00000119669	-0.217445	Down	0.000375511	0.00204709	IRF2BPL	14	77024543	77028699	-	4157	protein_coding	interferon regulatory factor 2 binding protein like [Source:HGNC Symbol;Acc:HGNC:14282]
ENSG00000135316	-0.204745	Down	0.000375103	0.00204559	SYNCRIP	6	85607785	85643792	-	8205	protein_coding	synaptotagmin binding cytoplasmic RNA interacting protein [Source:HGNC Symbol;Acc:HGNC:16918]
[truncated: 2,904 more rows]
