# Supplementary material for: circMMD reduction following tumor treating fields inhibits glioblastoma progression through FUBP1/FIR/DVL1 and miR-15b-5p/FZD6 signaling
Source: J Exp Clin Cancer Res. 2023 Mar 17;42:64. doi: 10.1186/s13046-023-02642-z (PMC10021944; doi:10.1186/s13046-023-02642-z)
Supplement: Supplementary file 6 — Additional file 6: Table S5. Candidate proteins extracted by circMMD sense probe. [file 13046_2023_2642_MOESM6_ESM.xlsx]

## Sheet: proteinGroups
Protein IDs	Protein names	Gene names	Fasta headers	Peptides Circ0044705	Peptides Antisense	Mol. weight [kDa]	Sequence length	Q-value	Score	Sequence coverage Circ0044705 [%]	Sequence coverage Antisense [%]	Intensity Circ0044705	Intensity Antisense	iBAQ Circ0044705	iBAQ Antisense
Q15717	ELAV-like protein 1	ELAVL1	sp|Q15717|ELAV1_HUMAN ELAV-like protein 1 OS=Homo sapiens OX=9606 GN=ELAVL1 PE=1 SV=2	8	1	36.091	326	0	122.36	28.5	3.4	501940000	0	31371000	0
B2RPK0;P09429;P23497	Putative high mobility group protein B1-like 1;High mobility group protein B1;Nuclear autoantigen Sp-100	HMGB1P1;HMGB1;SP100	sp|B2RPK0|HGB1A_HUMAN Putative high mobility group protein B1-like 1 OS=Homo sapiens OX=9606 GN=HMGB1P1 PE=5 SV=1;sp|P09429|HMGB1_HUMAN High mobility group protein B1 OS=Homo sapiens OX=9606 GN=HMGB1 PE=1 SV=3;sp|P23497|SP100_HUMAN Nuclear autoantigen Sp-1	2	0	24.238	211	0	13.756	10.9	0	158240000	0	22606000	0
P35268	60S ribosomal protein L22	RPL22	sp|P35268|RL22_HUMAN 60S ribosomal protein L22 OS=Homo sapiens OX=9606 GN=RPL22 PE=1 SV=2	1	1	14.787	128	0.0016949	7.4125	10.2	10.2	78638000	0	19659000	0
Q96SB4;Q9UPE1	SRSF protein kinase 1	SRPK1	sp|Q96SB4|SRPK1_HUMAN SRSF protein kinase 1 OS=Homo sapiens OX=9606 GN=SRPK1 PE=1 SV=2	14	3	74.324	655	0	130.18	24.4	4.6	513870000	42518000	18352000	1518500
P83881;Q969Q0	60S ribosomal protein L36a;60S ribosomal protein L36a-like	RPL36A;RPL36AL	sp|P83881|RL36A_HUMAN 60S ribosomal protein L36a OS=Homo sapiens OX=9606 GN=RPL36A PE=1 SV=2;sp|Q969Q0|RL36L_HUMAN 60S ribosomal protein L36a-like OS=Homo sapiens OX=9606 GN=RPL36AL PE=1 SV=3	2	4	12.441	106	0	26.357	16	26.4	73144000	95808000	18286000	23952000
Q92945	Far upstream element-binding protein 2	KHSRP	sp|Q92945|FUBP2_HUMAN Far upstream element-binding protein 2 OS=Homo sapiens OX=9606 GN=KHSRP PE=1 SV=4	13	0	73.114	711	0	144.78	21	0	622420000	0	17784000	0
P62314	Small nuclear ribonucleoprotein Sm D1	SNRPD1	sp|P62314|SMD1_HUMAN Small nuclear ribonucleoprotein Sm D1 OS=Homo sapiens OX=9606 GN=SNRPD1 PE=1 SV=1	2	0	13.281	119	0	14.124	10.9	0	65938000	0	16485000	0
Q14011	Cold-inducible RNA-binding protein	CIRBP	sp|Q14011|CIRBP_HUMAN Cold-inducible RNA-binding protein OS=Homo sapiens OX=9606 GN=CIRBP PE=1 SV=1	4	2	18.648	172	0	35.878	26.2	14.5	159820000	68546000	15982000	6854600
Q9UQ80	Proliferation-associated protein 2G4	PA2G4	sp|Q9UQ80|PA2G4_HUMAN Proliferation-associated protein 2G4 OS=Homo sapiens OX=9606 GN=PA2G4 PE=1 SV=3	9	1	43.786	394	0	63.463	25.1	2	328530000	22164000	14933000	1007400
O43809	Cleavage and polyadenylation specificity factor subunit 5	NUDT21	sp|O43809|CPSF5_HUMAN Cleavage and polyadenylation specificity factor subunit 5 OS=Homo sapiens OX=9606 GN=NUDT21 PE=1 SV=1	6	3	26.227	227	0	57.991	31.7	10.6	198940000	32961000	14210000	2354300
P62266	40S ribosomal protein S23	RPS23	sp|P62266|RS23_HUMAN 40S ribosomal protein S23 OS=Homo sapiens OX=9606 GN=RPS23 PE=1 SV=3	4	3	15.807	143	0	30.546	29.4	21.7	84971000	56892000	14162000	9482000
Q16630	Cleavage and polyadenylation specificity factor subunit 6	CPSF6	sp|Q16630|CPSF6_HUMAN Cleavage and polyadenylation specificity factor subunit 6 OS=Homo sapiens OX=9606 GN=CPSF6 PE=1 SV=2	5	1	59.209	551	0	40.985	10.9	1.6	250440000	44118000	13913000	2451000
P81605	Dermcidin;Survival-promoting peptide;DCD-1	DCD	sp|P81605|DCD_HUMAN Dermcidin OS=Homo sapiens OX=9606 GN=DCD PE=1 SV=2	2	2	11.284	110	0	14.421	20	20	68000000	72516000	13600000	14503000
P29692	Elongation factor 1-delta	EEF1D	sp|P29692|EF1D_HUMAN Elongation factor 1-delta OS=Homo sapiens OX=9606 GN=EEF1D PE=1 SV=5	5	0	31.121	281	0	93.832	22.8	0	212910000	0	13307000	0
P35659	Protein DEK	DEK	sp|P35659|DEK_HUMAN Protein DEK OS=Homo sapiens OX=9606 GN=DEK PE=1 SV=1	5	2	42.674	375	0	35.328	13.6	5.3	267730000	44324000	12749000	2110700
P26373	60S ribosomal protein L13	RPL13	sp|P26373|RL13_HUMAN 60S ribosomal protein L13 OS=Homo sapiens OX=9606 GN=RPL13 PE=1 SV=4	4	3	24.261	211	0	45.487	19.9	13.7	113430000	77451000	12604000	8605600
P62854;Q5JNZ5	40S ribosomal protein S26;Putative 40S ribosomal protein S26-like 1	RPS26;RPS26P11	sp|P62854|RS26_HUMAN 40S ribosomal protein S26 OS=Homo sapiens OX=9606 GN=RPS26 PE=1 SV=3;sp|Q5JNZ5|RS26L_HUMAN Putative 40S ribosomal protein S26-like 1 OS=Homo sapiens OX=9606 GN=RPS26P11 PE=5 SV=1	1	2	13.015	115	0	16.632	6.1	18.3	61220000	85987000	12244000	17197000
Q96EP5	DAZ-associated protein 1	DAZAP1	sp|Q96EP5|DAZP1_HUMAN DAZ-associated protein 1 OS=Homo sapiens OX=9606 GN=DAZAP1 PE=1 SV=1	4	2	43.383	407	0	34.232	12	6.4	120270000	38679000	12027000	3867900
P62851	40S ribosomal protein S25	RPS25	sp|P62851|RS25_HUMAN 40S ribosomal protein S25 OS=Homo sapiens OX=9606 GN=RPS25 PE=1 SV=1	2	1	13.742	125	0	12.318	15.2	8	59456000	25122000	11891000	5024400
Q96AE4	Far upstream element-binding protein 1	FUBP1	sp|Q96AE4|FUBP1_HUMAN Far upstream element-binding protein 1 OS=Homo sapiens OX=9606 GN=FUBP1 PE=1 SV=3	13	2	67.56	644	0	70.055	20.3	4	332340000	15355000	11078000	511840
O14879	Interferon-induced protein with tetratricopeptide repeats 3	IFIT3	sp|O14879|IFIT3_HUMAN Interferon-induced protein with tetratricopeptide repeats 3 OS=Homo sapiens OX=9606 GN=IFIT3 PE=1 SV=1	7	1	55.984	490	0	135.72	16.7	1.4	263560000	17704000	10982000	737650
Q96PK6	RNA-binding protein 14	RBM14	sp|Q96PK6|RBM14_HUMAN RNA-binding protein 14 OS=Homo sapiens OX=9606 GN=RBM14 PE=1 SV=2	8	5	69.491	669	0	59.771	13.2	7.5	249380000	81875000	10843000	3559800
P14678;P63162	Small nuclear ribonucleoprotein-associated proteins B and B;Small nuclear ribonucleoprotein-associated protein N	SNRPB;SNRPN	sp|P14678|RSMB_HUMAN Small nuclear ribonucleoprotein-associated proteins B and B OS=Homo sapiens OX=9606 GN=SNRPB PE=1 SV=2;sp|P63162|RSMN_HUMAN Small nuclear ribonucleoprotein-associated protein N OS=Homo sapiens OX=9606 GN=SNRPN PE=1 SV=1	2	2	24.61	240	0	12.164	6.2	6.2	170520000	85483000	10658000	5342700
Q96GM8	Target of EGR1 protein 1	TOE1	sp|Q96GM8|TOE1_HUMAN Target of EGR1 protein 1 OS=Homo sapiens OX=9606 GN=TOE1 PE=1 SV=1	9	1	56.547	510	0	84.585	19.6	2	222100000	11997000	10576000	571300
P35637;Q92804	RNA-binding protein FUS;TATA-binding protein-associated factor 2N	FUS;TAF15	sp|P35637|FUS_HUMAN RNA-binding protein FUS OS=Homo sapiens OX=9606 GN=FUS PE=1 SV=1;sp|Q92804|RBP56_HUMAN TATA-binding protein-associated factor 2N OS=Homo sapiens OX=9606 GN=TAF15 PE=1 SV=1	3	2	53.425	526	0	23.317	6.7	4.4	130480000	75901000	10037000	5838500
Q16637	Survival motor neuron protein	SMN1	sp|Q16637|SMN_HUMAN Survival motor neuron protein OS=Homo sapiens OX=9606 GN=SMN2 PE=1 SV=1	2	2	31.848	294	0	12.23	6.5	6.5	69402000	37079000	9914500	5297000
Q86UE4	Protein LYRIC	MTDH	sp|Q86UE4|LYRIC_HUMAN Protein LYRIC OS=Homo sapiens OX=9606 GN=MTDH PE=1 SV=2	11	3	63.836	582	0	156.98	22.9	6.7	234370000	19017000	9765600	792370
P62879;Q9HAV0	Guanine nucleotide-binding protein G(I)/G(S)/G(T) subunit beta-2;Guanine nucleotide-binding protein subunit beta-4	GNB2;GNB4	sp|P62879|GBB2_HUMAN Guanine nucleotide-binding protein G(I)/G(S)/G(T) subunit beta-2 OS=Homo sapiens OX=9606 GN=GNB2 PE=1 SV=3;sp|Q9HAV0|GBB4_HUMAN Guanine nucleotide-binding protein subunit beta-4 OS=Homo sapiens OX=9606 GN=GNB4 PE=1 SV=3	4	2	37.331	340	0	24.274	10	5	118170000	97496000	9089600	7499700
Q00688	Peptidyl-prolyl cis-trans isomerase FKBP3	FKBP3	sp|Q00688|FKBP3_HUMAN Peptidyl-prolyl cis-trans isomerase FKBP3 OS=Homo sapiens OX=9606 GN=FKBP3 PE=1 SV=1	6	1	25.177	224	0	51.586	31.2	4.9	90766000	11796000	9076600	1179600
Q9UMS4	Pre-mRNA-processing factor 19	PRPF19	sp|Q9UMS4|PRP19_HUMAN Pre-mRNA-processing factor 19 OS=Homo sapiens OX=9606 GN=PRPF19 PE=1 SV=1	6	5	55.18	504	0	56.074	16.3	12.5	172190000	98457000	9062800	5182000
O95758	Polypyrimidine tract-binding protein 3	PTBP3	sp|O95758|PTBP3_HUMAN Polypyrimidine tract-binding protein 3 OS=Homo sapiens OX=9606 GN=PTBP3 PE=1 SV=2	7	2	59.689	552	0	45.148	15.8	3.3	152900000	0	8994100	0
Q86U42	Polyadenylate-binding protein 2	PABPN1	sp|Q86U42|PABP2_HUMAN Polyadenylate-binding protein 2 OS=Homo sapiens OX=9606 GN=PABPN1 PE=1 SV=3	3	1	32.749	306	0	33.464	11.4	2.6	107640000	13280000	8969900	1106600
Q01844	RNA-binding protein EWS	EWSR1	sp|Q01844|EWS_HUMAN RNA-binding protein EWS OS=Homo sapiens OX=9606 GN=EWSR1 PE=1 SV=1	3	2	68.477	656	0	19.208	5.3	3.5	151520000	65784000	8912700	3869600
P62316	Small nuclear ribonucleoprotein Sm D2	SNRPD2	sp|P62316|SMD2_HUMAN Small nuclear ribonucleoprotein Sm D2 OS=Homo sapiens OX=9606 GN=SNRPD2 PE=1 SV=1	4	0	13.527	118	0	33.228	40.7	0	60235000	0	8605000	0
Q13243	Serine/arginine-rich splicing factor 5	SRSF5	sp|Q13243|SRSF5_HUMAN Serine/arginine-rich splicing factor 5 OS=Homo sapiens OX=9606 GN=SRSF5 PE=1 SV=1	3	2	31.263	272	0.0018018	10.969	11	5.9	68382000	18467000	8547700	2308400
P25685;Q9UDY4	DnaJ homolog subfamily B member 1	DNAJB1	sp|P25685|DNJB1_HUMAN DnaJ homolog subfamily B member 1 OS=Homo sapiens OX=9606 GN=DNAJB1 PE=1 SV=4	7	5	38.044	340	0	45.194	20.3	14.4	142410000	84842000	7911900	4713400
Q8N999	Uncharacterized protein C12orf29	C12orf29	sp|Q8N999|CL029_HUMAN Uncharacterized protein C12orf29 OS=Homo sapiens OX=9606 GN=C12orf29 PE=1 SV=2	1	1	37.49	325	0.0088626	6.0839	3.1	3.1	125740000	92934000	7858900	5808400
P63173	60S ribosomal protein L38	RPL38	sp|P63173|RL38_HUMAN 60S ribosomal protein L38 OS=Homo sapiens OX=9606 GN=RPL38 PE=1 SV=2	1	1	8.2178	70	0.0017361	8.9192	18.6	18.6	22926000	24700000	7641900	8233300
O43670	BUB3-interacting and GLEBS motif-containing protein ZNF207	ZNF207	sp|O43670|ZN207_HUMAN BUB3-interacting and GLEBS motif-containing protein ZNF207 OS=Homo sapiens OX=9606 GN=ZNF207 PE=1 SV=1	4	3	50.75	478	0	38.881	8.4	6.7	104580000	64389000	7470100	4599200
Q8IV48	3-5 exoribonuclease 1	ERI1	sp|Q8IV48|ERI1_HUMAN 3-5 exoribonuclease 1 OS=Homo sapiens OX=9606 GN=ERI1 PE=1 SV=3	4	1	40.063	349	0	29.815	12.3	2.6	124720000	31358000	7336300	1844600
Q14498;Q86U06	RNA-binding protein 39	RBM39	sp|Q14498|RBM39_HUMAN RNA-binding protein 39 OS=Homo sapiens OX=9606 GN=RBM39 PE=1 SV=2	5	4	59.379	530	0	40.352	9.6	8.1	172290000	96009000	7178800	4000400
Q92572	AP-3 complex subunit sigma-1	AP3S1	sp|Q92572|AP3S1_HUMAN AP-3 complex subunit sigma-1 OS=Homo sapiens OX=9606 GN=AP3S1 PE=1 SV=1	2	1	21.732	193	0	13.851	10.9	5.7	64291000	24106000	7143400	2678400
Q8WXX5	DnaJ homolog subfamily C member 9	DNAJC9	sp|Q8WXX5|DNJC9_HUMAN DnaJ homolog subfamily C member 9 OS=Homo sapiens OX=9606 GN=DNAJC9 PE=1 SV=1	3	1	29.909	260	0	25.073	10.4	4.2	87428000	9271800	6725300	713210
Q9P258	Protein RCC2	RCC2	sp|Q9P258|RCC2_HUMAN Protein RCC2 OS=Homo sapiens OX=9606 GN=RCC2 PE=1 SV=2	5	3	56.084	522	0	32.877	11.1	6.7	164740000	85002000	6101600	3148200
O75475;Q7Z4V5;P51858;Q9Y3E1	PC4 and SFRS1-interacting protein	PSIP1	sp|O75475|PSIP1_HUMAN PC4 and SFRS1-interacting protein OS=Homo sapiens OX=9606 GN=PSIP1 PE=1 SV=1	6	3	60.103	530	0	49.024	11.7	6	169600000	46570000	6057100	1663200
P61313	60S ribosomal protein L15	RPL15	sp|P61313|RL15_HUMAN 60S ribosomal protein L15 OS=Homo sapiens OX=9606 GN=RPL15 PE=1 SV=2	2	1	24.146	204	0	12.749	8.8	4.4	65632000	47174000	5966600	4288500
Q9Y2T2;P53677	AP-3 complex subunit mu-1	AP3M1	sp|Q9Y2T2|AP3M1_HUMAN AP-3 complex subunit mu-1 OS=Homo sapiens OX=9606 GN=AP3M1 PE=1 SV=1	5	2	46.939	418	0	64.631	15.6	5.3	128810000	46094000	5854800	2095200
P62829	60S ribosomal protein L23	RPL23	sp|P62829|RL23_HUMAN 60S ribosomal protein L23 OS=Homo sapiens OX=9606 GN=RPL23 PE=1 SV=1	2	1	14.865	140	0.0017825	10.91	6.4	5.7	52507000	28036000	5834100	3115100
P13984	General transcription factor IIF subunit 2	GTF2F2	sp|P13984|T2FB_HUMAN General transcription factor IIF subunit 2 OS=Homo sapiens OX=9606 GN=GTF2F2 PE=1 SV=2	6	0	28.38	249	0	38.763	20.9	0	101770000	0	5654100	0
Q96PU8	Protein quaking	QKI	sp|Q96PU8|QKI_HUMAN Protein quaking OS=Homo sapiens OX=9606 GN=QKI PE=1 SV=1	3	3	37.67	341	0	33.112	7	11.4	78655000	55376000	5618200	3955500
Q9BTD8	RNA-binding protein 42	RBM42	sp|Q9BTD8|RBM42_HUMAN RNA-binding protein 42 OS=Homo sapiens OX=9606 GN=RBM42 PE=1 SV=1	2	1	50.413	480	0	12.372	3.8	2.1	99399000	15732000	5522200	874000
Q8N684	Cleavage and polyadenylation specificity factor subunit 7	CPSF7	sp|Q8N684|CPSF7_HUMAN Cleavage and polyadenylation specificity factor subunit 7 OS=Homo sapiens OX=9606 GN=CPSF7 PE=1 SV=1	4	1	52.049	471	0	23.815	8.1	1.7	98312000	15023000	5174300	790680
P24534	Elongation factor 1-beta	EEF1B2	sp|P24534|EF1B_HUMAN Elongation factor 1-beta OS=Homo sapiens OX=9606 GN=EEF1B2 PE=1 SV=3	4	0	24.763	225	0	62.093	18.7	0	61180000	0	5098300	0
Q14444	Caprin-1	CAPRIN1	sp|Q14444|CAPR1_HUMAN Caprin-1 OS=Homo sapiens OX=9606 GN=CAPRIN1 PE=1 SV=2	5	5	78.365	709	0	45.38	7.3	7.3	105230000	108500000	5010700	5166600
Q9Y3I0	tRNA-splicing ligase RtcB homolog	RTCB	sp|Q9Y3I0|RTCB_HUMAN RNA-splicing ligase RtcB homolog OS=Homo sapiens OX=9606 GN=RTCB PE=1 SV=1	8	3	55.21	505	0	52.977	18	6.5	118640000	53205000	4943200	2216900
Q99832	T-complex protein 1 subunit eta	CCT7	sp|Q99832|TCPH_HUMAN T-complex protein 1 subunit eta OS=Homo sapiens OX=9606 GN=CCT7 PE=1 SV=2	6	3	59.366	543	0	37.51	12	6.8	153190000	78424000	4941700	2529800
P12268;P20839	Inosine-5-monophosphate dehydrogenase 2	IMPDH2	sp|P12268|IMDH2_HUMAN Inosine-5-monophosphate dehydrogenase 2 OS=Homo sapiens OX=9606 GN=IMPDH2 PE=1 SV=2	5	5	55.804	514	0	47.732	11.9	10.7	106330000	65335000	4833400	2969800
P10155	60 kDa SS-A/Ro ribonucleoprotein	TROVE2	sp|P10155|RO60_HUMAN 60 kDa SS-A/Ro ribonucleoprotein OS=Homo sapiens OX=9606 GN=RO60 PE=1 SV=2	7	0	60.67	538	0	48.804	14.1	0	135770000	0	4681700	0
P31943;P55795	Heterogeneous nuclear ribonucleoprotein H;Heterogeneous nuclear ribonucleoprotein H, N-terminally processed;Heterogeneous nuclear ribonucleoprotein H2	HNRNPH1;HNRNPH2	sp|P31943|HNRH1_HUMAN Heterogeneous nuclear ribonucleoprotein H OS=Homo sapiens OX=9606 GN=HNRNPH1 PE=1 SV=4;sp|P55795|HNRH2_HUMAN Heterogeneous nuclear ribonucleoprotein H2 OS=Homo sapiens OX=9606 GN=HNRNPH2 PE=1 SV=1	2	1	49.229	449	0	15.831	5.8	2.2	83844000	25645000	4658000	1424700
P06702	Protein S100-A9	S100A9	sp|P06702|S10A9_HUMAN Protein S100-A9 OS=Homo sapiens OX=9606 GN=S100A9 PE=1 SV=1	2	3	13.242	114	0	22.746	20.2	31.6	37136000	22958000	4642000	2869800
P52292	Importin subunit alpha-1	KPNA2	sp|P52292|IMA1_HUMAN Importin subunit alpha-1 OS=Homo sapiens OX=9606 GN=KPNA2 PE=1 SV=1	3	3	57.861	529	0	26.576	6.2	6.2	92176000	58230000	4608800	2911500
Q16629	Serine/arginine-rich splicing factor 7	SRSF7	sp|Q16629|SRSF7_HUMAN Serine/arginine-rich splicing factor 7 OS=Homo sapiens OX=9606 GN=SRSF7 PE=1 SV=1	2	1	27.366	238	0.0016155	6.6689	9.7	5.9	43731000	0	4373100	0
Q9UKV8;Q9HCK5	Protein argonaute-2	AGO2	sp|Q9UKV8|AGO2_HUMAN Protein argonaute-2 OS=Homo sapiens OX=9606 GN=AGO2 PE=1 SV=3	9	2	97.207	859	0	67.614	12.1	2.1	222970000	60532000	4372000	1186900
P18077	60S ribosomal protein L35a	RPL35A	sp|P18077|RL35A_HUMAN 60S ribosomal protein L35a OS=Homo sapiens OX=9606 GN=RPL35A PE=1 SV=2	2	0	12.538	110	0.0017889	10.944	14.5	0	29627000	0	4232400	0
P11021	78 kDa glucose-regulated protein	HSPA5	sp|P11021|BIP_HUMAN Endoplasmic reticulum chaperone BiP OS=Homo sapiens OX=9606 GN=HSPA5 PE=1 SV=2	7	4	72.332	654	0	73.753	13.5	7.5	125240000	51210000	4174800	1707000
P47736	Rap1 GTPase-activating protein 1	RAP1GAP	sp|P47736|RPGP1_HUMAN Rap1 GTPase-activating protein 1 OS=Homo sapiens OX=9606 GN=RAP1GAP PE=1 SV=2	1	1	73.361	663	0.0062598	6.3987	2.1	2.1	131760000	27304000	4117600	853250
P62875	DNA-directed RNA polymerases I, II, and III subunit RPABC5	POLR2L	sp|P62875|RPAB5_HUMAN DNA-directed RNA polymerases I, II, and III subunit RPABC5 OS=Homo sapiens OX=9606 GN=POLR2L PE=1 SV=1	1	1	7.645	67	0	11.506	13.4	16.4	12035000	6972900	4011600	2324300
P62888	60S ribosomal protein L30	RPL30	sp|P62888|RL30_HUMAN 60S ribosomal protein L30 OS=Homo sapiens OX=9606 GN=RPL30 PE=1 SV=2	2	2	12.784	115	0	25.005	24.3	24.3	23207000	19295000	3867800	3215900
P47914	60S ribosomal protein L29	RPL29	sp|P47914|RL29_HUMAN 60S ribosomal protein L29 OS=Homo sapiens OX=9606 GN=RPL29 PE=1 SV=2	1	0	17.752	159	0.0016129	6.662	9.4	0	14430000	0	3607400	0
P29558;Q6XE24;Q15434	RNA-binding motif, single-stranded-interacting protein 1;RNA-binding motif, single-stranded-interacting protein 3	RBMS1;RBMS3	sp|P29558|RBMS1_HUMAN RNA-binding motif, single-stranded-interacting protein 1 OS=Homo sapiens OX=9606 GN=RBMS1 PE=1 SV=3;sp|Q6XE24|RBMS3_HUMAN RNA-binding motif, single-stranded-interacting protein 3 OS=Homo sapiens OX=9606 GN=RBMS3 PE=1 SV=1	3	2	44.505	406	0	46.228	9.1	5.4	40710000	50268000	3392500	4189000
P35241	Radixin	RDX	sp|P35241|RADI_HUMAN Radixin OS=Homo sapiens OX=9606 GN=RDX PE=1 SV=1	12	4	68.563	583	0	53.026	18.9	5.7	103500000	20355000	3338600	656620
P46777	60S ribosomal protein L5	RPL5	sp|P46777|RL5_HUMAN 60S ribosomal protein L5 OS=Homo sapiens OX=9606 GN=RPL5 PE=1 SV=3	1	2	34.362	297	0	11.612	2.7	6.1	36114000	54286000	3283100	4935100
O75494	Serine/arginine-rich splicing factor 10	SRSF10	sp|O75494|SRS10_HUMAN Serine/arginine-rich splicing factor 10 OS=Homo sapiens OX=9606 GN=SRSF10 PE=1 SV=1	2	2	31.3	262	0	24.175	6.9	8.8	28659000	39353000	3184400	4372600
P06493;Q9NYV4;Q14004;P50750;Q00536;Q00534;Q00537;P24941;O94921;Q07002;Q00535;Q00526;P11802;Q96Q40	Cyclin-dependent kinase 1;Cyclin-dependent kinase 12;Cyclin-dependent kinase 13;Cyclin-dependent kinase 9;Cyclin-dependent kinase 16;Cyclin-dependent kinase 6;Cyclin-dependent kinase 17;Cyclin-dependent kinase 2;Cyclin-dependent kinase 14;Cyclin-dependent kinase 18;Cyclin-dependent-like kinase 5;Cyclin-dependent kinase 3;Cyclin-dependent kinase 4;Cyclin-dependent kinase 15	CDK1;CDK12;CDK13;CDK9;CDK16;CDK6;CDK17;CDK2;CDK14;CDK18;CDK5;CDK3;CDK4;CDK15	sp|P06493|CDK1_HUMAN Cyclin-dependent kinase 1 OS=Homo sapiens OX=9606 GN=CDK1 PE=1 SV=3;sp|Q9NYV4|CDK12_HUMAN Cyclin-dependent kinase 12 OS=Homo sapiens OX=9606 GN=CDK12 PE=1 SV=2;sp|Q14004|CDK13_HUMAN Cyclin-dependent kinase 13 OS=Homo sapiens OX=9606 GN	2	1	34.095	297	0.0018051	10.996	5.1	2.7	59668000	58852000	3140400	3097500
Q9Y224	UPF0568 protein C14orf166	C14orf166	sp|Q9Y224|RTRAF_HUMAN RNA transcription, translation and transport factor protein OS=Homo sapiens OX=9606 GN=RTRAF PE=1 SV=1	2	4	28.068	244	0	29.203	6.1	15.6	49017000	67874000	3063600	4242100
P78362	SRSF protein kinase 2;SRSF protein kinase 2 N-terminal;SRSF protein kinase 2 C-terminal	SRPK2	sp|P78362|SRPK2_HUMAN SRSF protein kinase 2 OS=Homo sapiens OX=9606 GN=SRPK2 PE=1 SV=3	7	1	77.526	688	0	40.747	11.8	1.3	87204000	0	3007000	0
P05109	Protein S100-A8;Protein S100-A8, N-terminally processed	S100A8	sp|P05109|S10A8_HUMAN Protein S100-A8 OS=Homo sapiens OX=9606 GN=S100A8 PE=1 SV=1	1	3	10.834	93	0	30.426	11.8	32.3	23980000	96604000	2997500	12076000
P63010;Q10567	AP-2 complex subunit beta;AP-1 complex subunit beta-1	AP2B1;AP1B1	sp|P63010|AP2B1_HUMAN AP-2 complex subunit beta OS=Homo sapiens OX=9606 GN=AP2B1 PE=1 SV=1;sp|Q10567|AP1B1_HUMAN AP-1 complex subunit beta-1 OS=Homo sapiens OX=9606 GN=AP1B1 PE=1 SV=2	10	6	104.55	937	0	81.457	11.1	6.5	129550000	88491000	2944300	2011200
P68371;P04350	Tubulin beta-4B chain;Tubulin beta-4A chain	TUBB4B;TUBB4A	sp|P68371|TBB4B_HUMAN Tubulin beta-4B chain OS=Homo sapiens OX=9606 GN=TUBB4B PE=1 SV=1;sp|P04350|TBB4A_HUMAN Tubulin beta-4A chain OS=Homo sapiens OX=9606 GN=TUBB4A PE=1 SV=2	15	17	49.83	445	0	28.02	40.2	48.5	58528000	44446000	2926400	2222300
O43776	Asparagine--tRNA ligase, cytoplasmic	NARS	sp|O43776|SYNC_HUMAN Asparagine--tRNA ligase, cytoplasmic OS=Homo sapiens OX=9606 GN=NARS1 PE=1 SV=1	5	4	62.942	548	0	51.542	8.2	8.9	64277000	47683000	2921700	2167400
Q5HYN5;Q5DJT8;P0DMU8;Q8NHU0;P0DMV2;P0DMV1;P0DMV0;P0DMU9;P0DMU7	Cancer/testis antigen family 45 member A1;Cancer/testis antigen family 45 member A2;Cancer/testis antigen family 45 member A5;Cancer/testis antigen family 45 member A3;Cancer/testis antigen family 45 member A9;Cancer/testis antigen family 45 member A8;Cancer/testis antigen family 45 member A7;Cancer/testis antigen family 45 member A10;Cancer/testis antigen family 45 member A6	CT45A1;CT45A2;CT45A5;CT45A3;CT45A9;CT45A8;CT45A7;CT45A10;CT45A6	sp|Q5HYN5|CT451_HUMAN Cancer/testis antigen family 45 member A1 OS=Homo sapiens OX=9606 GN=CT45A1 PE=1 SV=1;sp|Q5DJT8|CT452_HUMAN Cancer/testis antigen family 45 member A2 OS=Homo sapiens OX=9606 GN=CT45A2 PE=2 SV=3;sp|P0DMU8|CT455_HUMAN Cancer/testis anti	1	1	21.272	189	0.010029	5.9659	5.3	5.3	25765000	25623000	2862800	2847000
P78346	Ribonuclease P protein subunit p30	RPP30	sp|P78346|RPP30_HUMAN Ribonuclease P protein subunit p30 OS=Homo sapiens OX=9606 GN=RPP30 PE=1 SV=1	2	0	29.321	268	0	12.358	9.3	0	42045000	0	2803000	0
P46063	ATP-dependent DNA helicase Q1	RECQL	sp|P46063|RECQ1_HUMAN ATP-dependent DNA helicase Q1 OS=Homo sapiens OX=9606 GN=RECQL PE=1 SV=3	7	2	73.457	649	0	45.64	11.7	4.2	97955000	32332000	2798700	923780
P60866	40S ribosomal protein S20	RPS20	sp|P60866|RS20_HUMAN 40S ribosomal protein S20 OS=Homo sapiens OX=9606 GN=RPS20 PE=1 SV=1	1	1	13.373	119	0.0089686	6.1261	10.1	10.1	13980000	12009000	2796000	2401800
P48643	T-complex protein 1 subunit epsilon	CCT5	sp|P48643|TCPE_HUMAN T-complex protein 1 subunit epsilon OS=Homo sapiens OX=9606 GN=CCT5 PE=1 SV=1	6	2	59.67	541	0	46.305	12	4.8	91704000	82034000	2778900	2485900
Q8WU90	Zinc finger CCCH domain-containing protein 15	ZC3H15	sp|Q8WU90|ZC3HF_HUMAN Zinc finger CCCH domain-containing protein 15 OS=Homo sapiens OX=9606 GN=ZC3H15 PE=1 SV=1	4	1	48.602	426	0	28.774	9.6	1.6	65595000	28469000	2623800	1138800
P07910;O60812;B7ZW38;B2RXH8;P0DMR1	Heterogeneous nuclear ribonucleoproteins C1/C2;Heterogeneous nuclear ribonucleoprotein C-like 1;Heterogeneous nuclear ribonucleoprotein C-like 3;Heterogeneous nuclear ribonucleoprotein C-like 2;Heterogeneous nuclear ribonucleoprotein C-like 4	HNRNPC;HNRNPCL1;HNRNPCL3;HNRNPCL2;HNRNPCL4	sp|P07910|HNRPC_HUMAN Heterogeneous nuclear ribonucleoproteins C1/C2 OS=Homo sapiens OX=9606 GN=HNRNPC PE=1 SV=4;sp|O60812|HNRC1_HUMAN Heterogeneous nuclear ribonucleoprotein C-like 1 OS=Homo sapiens OX=9606 GN=HNRNPCL1 PE=1 SV=1;sp|B7ZW38|HNRC3_HUMAN Hete	3	1	33.67	306	0	26.402	10.5	3.9	42664000	5925100	2509600	348540
P35321;P22528	Cornifin-A;Cornifin-B	SPRR1A;SPRR1B	sp|P35321|SPR1A_HUMAN Cornifin-A OS=Homo sapiens OX=9606 GN=SPRR1A PE=1 SV=2;sp|P22528|SPR1B_HUMAN Cornifin-B OS=Homo sapiens OX=9606 GN=SPRR1B PE=1 SV=2	2	0	9.8774	89	0.0017762	10.783	27	0	17488000	0	2498300	0
P40222	Alpha-taxilin	TXLNA	sp|P40222|TXLNA_HUMAN Alpha-taxilin OS=Homo sapiens OX=9606 GN=TXLNA PE=1 SV=3	5	3	61.89	546	0	36.025	9.2	5.1	64461000	34748000	2479300	1336500
P42285	Superkiller viralicidic activity 2-like 2	SKIV2L2	sp|P42285|MTREX_HUMAN Exosome RNA helicase MTR4 OS=Homo sapiens OX=9606 GN=MTREX PE=1 SV=3	9	0	117.8	1042	0	60.833	8.5	0	141350000	0	2437000	0
Q9Y3F4	Serine-threonine kinase receptor-associated protein	STRAP	sp|Q9Y3F4|STRAP_HUMAN Serine-threonine kinase receptor-associated protein OS=Homo sapiens OX=9606 GN=STRAP PE=1 SV=1	3	1	38.438	350	0	24.081	10.3	3.1	50997000	6164700	2428400	293560
Q4G0J3	La-related protein 7	LARP7	sp|Q4G0J3|LARP7_HUMAN La-related protein 7 OS=Homo sapiens OX=9606 GN=LARP7 PE=1 SV=1	4	2	66.898	582	0	26.003	7	3.1	67961000	42396000	2427200	1514100
Q9Y5S1	Transient receptor potential cation channel subfamily V member 2	TRPV2	sp|Q9Y5S1|TRPV2_HUMAN Transient receptor potential cation channel subfamily V member 2 OS=Homo sapiens OX=9606 GN=TRPV2 PE=1 SV=1	1	1	85.98	764	0.0087464	6.0461	1.2	1.2	76830000	48663000	2400900	1520700
Q99459	Cell division cycle 5-like protein	CDC5L	sp|Q99459|CDC5L_HUMAN Cell division cycle 5-like protein OS=Homo sapiens OX=9606 GN=CDC5L PE=1 SV=2	4	1	92.25	802	0	27.099	5.2	1.2	87991000	16714000	2315600	439830
P09012	U1 small nuclear ribonucleoprotein A	SNRPA	sp|P09012|SNRPA_HUMAN U1 small nuclear ribonucleoprotein A OS=Homo sapiens OX=9606 GN=SNRPA PE=1 SV=3	1	0	31.279	282	0.0093313	6.338	3.5	0	27784000	0	2315300	0
Q7L2J0	7SK snRNA methylphosphate capping enzyme	MEPCE	sp|Q7L2J0|MEPCE_HUMAN 7SK snRNA methylphosphate capping enzyme OS=Homo sapiens OX=9606 GN=MEPCE PE=1 SV=1	4	4	74.354	689	0	32.899	5.2	6.4	73908000	74106000	2309600	2315800
P47897	Glutamine--tRNA ligase	QARS	sp|P47897|SYQ_HUMAN Glutamine--tRNA ligase OS=Homo sapiens OX=9606 GN=QARS1 PE=1 SV=1	9	5	87.798	775	0	61.578	12.3	7.1	102140000	81460000	2269800	1810200
Q15014	Mortality factor 4-like protein 2	MORF4L2	sp|Q15014|MO4L2_HUMAN Mortality factor 4-like protein 2 OS=Homo sapiens OX=9606 GN=MORF4L2 PE=1 SV=1	2	0	32.307	288	0	12.087	5.9	0	37687000	0	2216900	0
O95782	AP-2 complex subunit alpha-1	AP2A1	sp|O95782|AP2A1_HUMAN AP-2 complex subunit alpha-1 OS=Homo sapiens OX=9606 GN=AP2A1 PE=1 SV=3	9	4	107.54	977	0	59.566	9.3	4.2	117120000	45873000	2209900	865530
P50991	T-complex protein 1 subunit delta	CCT4	sp|P50991|TCPD_HUMAN T-complex protein 1 subunit delta OS=Homo sapiens OX=9606 GN=CCT4 PE=1 SV=4	4	4	57.924	539	0	36.192	9.1	8.5	71929000	107630000	2179700	3261500
Q8NHQ9	ATP-dependent RNA helicase DDX55	DDX55	sp|Q8NHQ9|DDX55_HUMAN ATP-dependent RNA helicase DDX55 OS=Homo sapiens OX=9606 GN=DDX55 PE=1 SV=3	5	3	68.546	600	0	32.573	9.2	5.3	71680000	50402000	2172100	1527300
P26196	Probable ATP-dependent RNA helicase DDX6	DDX6	sp|P26196|DDX6_HUMAN Probable ATP-dependent RNA helicase DDX6 OS=Homo sapiens OX=9606 GN=DDX6 PE=1 SV=2	3	3	54.416	483	0	18.014	6.2	6.2	59387000	46345000	2121000	1655200
Q8IYB3	Serine/arginine repetitive matrix protein 1	SRRM1	sp|Q8IYB3|SRRM1_HUMAN Serine/arginine repetitive matrix protein 1 OS=Homo sapiens OX=9606 GN=SRRM1 PE=1 SV=2	3	2	102.33	904	0	23.4	3.3	2.2	86248000	27654000	2103600	674490
P33778;Q16778;P23527;P06899;Q8N257;Q6DRA6;Q6DN03	Histone H2B type 1-B;Histone H2B type 2-E;Histone H2B type 1-O;Histone H2B type 1-J;Histone H2B type 3-B;Putative histone H2B type 2-D;Putative histone H2B type 2-C	HIST1H2BB;HIST2H2BE;HIST1H2BO;HIST1H2BJ;HIST3H2BB;HIST2H2BD;HIST2H2BC	sp|P33778|H2B1B_HUMAN Histone H2B type 1-B OS=Homo sapiens OX=9606 GN=H2BC3 PE=1 SV=2;sp|Q16778|H2B2E_HUMAN Histone H2B type 2-E OS=Homo sapiens OX=9606 GN=H2BC21 PE=1 SV=3;sp|P23527|H2B1O_HUMAN Histone H2B type 1-O OS=Homo sapiens OX=9606 GN=H2BC17 PE=1 S	6	8	13.95	126	0	16.924	46.8	53.2	14453000	67971000	2064700	9710200
Q9HCS7	Pre-mRNA-splicing factor SYF1	XAB2	sp|Q9HCS7|SYF1_HUMAN Pre-mRNA-splicing factor SYF1 OS=Homo sapiens OX=9606 GN=XAB2 PE=1 SV=2	6	1	100.01	855	0	37.052	5.6	0.8	100580000	5194700	2052700	106010
Q9Y383;Q9NQ29	Putative RNA-binding protein Luc7-like 2	LUC7L2	sp|Q9Y383|LC7L2_HUMAN Putative RNA-binding protein Luc7-like 2 OS=Homo sapiens OX=9606 GN=LUC7L2 PE=1 SV=2	3	0	46.513	392	0	17.08	7.1	0	36632000	0	2035100	0
P18621	60S ribosomal protein L17	RPL17	sp|P18621|RL17_HUMAN 60S ribosomal protein L17 OS=Homo sapiens OX=9606 GN=RPL17 PE=1 SV=3	1	3	21.397	184	0	23.232	5.4	14.7	18289000	51154000	2032100	5683800
O60306	Intron-binding protein aquarius	AQR	sp|O60306|AQR_HUMAN RNA helicase aquarius OS=Homo sapiens OX=9606 GN=AQR PE=1 SV=4	11	0	171.29	1485	0	70.728	8.7	0	137160000	0	2017100	0
Q13247;Q08170	Serine/arginine-rich splicing factor 6;Serine/arginine-rich splicing factor 4	SRSF6;SRSF4	sp|Q13247|SRSF6_HUMAN Serine/arginine-rich splicing factor 6 OS=Homo sapiens OX=9606 GN=SRSF6 PE=1 SV=2;sp|Q08170|SRSF4_HUMAN Serine/arginine-rich splicing factor 4 OS=Homo sapiens OX=9606 GN=SRSF4 PE=1 SV=2	3	1	39.586	344	0	19.34	7.3	2.6	29896000	65830000	1993100	4388700
P26639	Threonine--tRNA ligase, cytoplasmic	TARS	sp|P26639|SYTC_HUMAN Threonine--tRNA ligase 1, cytoplasmic OS=Homo sapiens OX=9606 GN=TARS1 PE=1 SV=3	5	1	83.434	723	0	34.717	6.2	1	83694000	6824700	1992700	162490
Q02878	60S ribosomal protein L6	RPL6	sp|Q02878|RL6_HUMAN 60S ribosomal protein L6 OS=Homo sapiens OX=9606 GN=RPL6 PE=1 SV=3	1	4	32.728	288	0	57.27	3.5	12.8	25847000	44828000	1988200	3448300
P84090	Enhancer of rudimentary homolog	ERH	sp|P84090|ERH_HUMAN Enhancer of rudimentary homolog OS=Homo sapiens OX=9606 GN=ERH PE=1 SV=1	1	2	12.259	104	0	38.602	10.6	21.2	9767300	68621000	1953500	13724000
Q13310	Polyadenylate-binding protein 4	PABPC4	sp|Q13310|PABP4_HUMAN Polyadenylate-binding protein 4 OS=Homo sapiens OX=9606 GN=PABPC4 PE=1 SV=1	7	3	70.782	644	0	28.982	11.8	5.4	60538000	0	1891800	0
O15446	DNA-directed RNA polymerase I subunit RPA34	CD3EAP	sp|O15446|RPA34_HUMAN DNA-directed RNA polymerase I subunit RPA34 OS=Homo sapiens OX=9606 GN=POLR1G PE=1 SV=1	2	2	54.985	510	0	36.57	5.1	7.5	37045000	15539000	1852200	776940
P78371	T-complex protein 1 subunit beta	CCT2	sp|P78371|TCPB_HUMAN T-complex protein 1 subunit beta OS=Homo sapiens OX=9606 GN=CCT2 PE=1 SV=4	3	5	57.488	535	0	51.848	5.6	10.7	57218000	43147000	1788100	1348400
Q99755;O60331;A2A3N6	Phosphatidylinositol 4-phosphate 5-kinase type-1 alpha;Phosphatidylinositol 4-phosphate 5-kinase type-1 gamma;Putative PIP5K1A and PSMD4-like protein	PIP5K1A;PIP5K1C;PIPSL	sp|Q99755|PI51A_HUMAN Phosphatidylinositol 4-phosphate 5-kinase type-1 alpha OS=Homo sapiens OX=9606 GN=PIP5K1A PE=1 SV=1;sp|O60331|PI51C_HUMAN Phosphatidylinositol 4-phosphate 5-kinase type-1 gamma OS=Homo sapiens OX=9606 GN=PIP5K1C PE=1 SV=2;sp|A2A3N6|PI	2	0	62.633	562	0	11.66	5	0	42428000	0	1767900	0
Q71U36;P0DPH8;P0DPH7;Q6PEY2	Tubulin alpha-1A chain;Tubulin alpha-3E chain	TUBA1A;TUBA3E	sp|Q71U36|TBA1A_HUMAN Tubulin alpha-1A chain OS=Homo sapiens OX=9606 GN=TUBA1A PE=1 SV=1;sp|P0DPH8|TBA3D_HUMAN Tubulin alpha-3D chain OS=Homo sapiens OX=9606 GN=TUBA3D PE=1 SV=1;sp|P0DPH7|TBA3C_HUMAN Tubulin alpha-3C chain OS=Homo sapiens OX=9606 GN=TUBA3C	15	17	50.135	451	0	36.883	40.1	45	37106000	55844000	1767000	2659200
Q3B726	DNA-directed RNA polymerase I subunit RPA43	TWISTNB	sp|Q3B726|RPA43_HUMAN DNA-directed RNA polymerase I subunit RPA43 OS=Homo sapiens OX=9606 GN=POLR1F PE=1 SV=1	1	2	37.432	338	0	18	2.1	5.9	26288000	24723000	1752600	1648200
Q7Z6E9	E3 ubiquitin-protein ligase RBBP6	RBBP6	sp|Q7Z6E9|RBBP6_HUMAN E3 ubiquitin-protein ligase RBBP6 OS=Homo sapiens OX=9606 GN=RBBP6 PE=1 SV=1	1	0	201.56	1792	0.0088106	6.0731	0.4	0	130330000	0	1714900	0
Q05639	Elongation factor 1-alpha 2	EEF1A2	sp|Q05639|EF1A2_HUMAN Elongation factor 1-alpha 2 OS=Homo sapiens OX=9606 GN=EEF1A2 PE=1 SV=1	11	8	50.47	463	0	13.086	26.1	17.3	35491000	0	1690000	0
Q9P0L0;O95292	Vesicle-associated membrane protein-associated protein A	VAPA	sp|Q9P0L0|VAPA_HUMAN Vesicle-associated membrane protein-associated protein A OS=Homo sapiens OX=9606 GN=VAPA PE=1 SV=3	2	2	27.893	249	0	32.032	11.2	8	23375000	17207000	1669600	1229100
Q15046	Lysine--tRNA ligase	KARS	sp|Q15046|SYK_HUMAN Lysine--tRNA ligase OS=Homo sapiens OX=9606 GN=KARS1 PE=1 SV=3	3	3	68.047	597	0	17.267	3.9	3.9	49647000	53149000	1654900	1771600
Q99988	Growth/differentiation factor 15	GDF15	sp|Q99988|GDF15_HUMAN Growth/differentiation factor 15 OS=Homo sapiens OX=9606 GN=GDF15 PE=1 SV=3	2	3	34.14	308	0	18.895	6.8	10.1	29690000	75529000	1649400	4196100
Q9Y295	Developmentally-regulated GTP-binding protein 1	DRG1	sp|Q9Y295|DRG1_HUMAN Developmentally-regulated GTP-binding protein 1 OS=Homo sapiens OX=9606 GN=DRG1 PE=1 SV=1	2	2	40.542	367	0	15.327	6.8	6.8	37933000	7064300	1649300	307140
Q8IY37	Probable ATP-dependent RNA helicase DHX37	DHX37	sp|Q8IY37|DHX37_HUMAN Probable ATP-dependent RNA helicase DHX37 OS=Homo sapiens OX=9606 GN=DHX37 PE=1 SV=1	6	0	129.54	1157	0	36.24	5.4	0	85031000	0	1574700	0
P07355;A6NMY6	Annexin A2;Putative annexin A2-like protein	ANXA2;ANXA2P2	sp|P07355|ANXA2_HUMAN Annexin A2 OS=Homo sapiens OX=9606 GN=ANXA2 PE=1 SV=2;sp|A6NMY6|AXA2L_HUMAN Putative annexin A2-like protein OS=Homo sapiens OX=9606 GN=ANXA2P2 PE=5 SV=2	4	3	38.604	339	0	37.911	13.3	10.6	35240000	46719000	1532200	2031300
O14893	Gem-associated protein 2	GEMIN2	sp|O14893|GEMI2_HUMAN Gem-associated protein 2 OS=Homo sapiens OX=9606 GN=GEMIN2 PE=1 SV=1	1	0	31.585	280	0.010086	5.9826	2.5	0	19900000	0	1530800	0
P48730;P49674	Casein kinase I isoform delta;Casein kinase I isoform epsilon	CSNK1D;CSNK1E	sp|P48730|KC1D_HUMAN Casein kinase I isoform delta OS=Homo sapiens OX=9606 GN=CSNK1D PE=1 SV=2;sp|P49674|KC1E_HUMAN Casein kinase I isoform epsilon OS=Homo sapiens OX=9606 GN=CSNK1E PE=1 SV=1	2	2	47.33	415	0	21.368	6	4.8	35131000	34763000	1527400	1511400
Q9UHI6	Probable ATP-dependent RNA helicase DDX20	DDX20	sp|Q9UHI6|DDX20_HUMAN Probable ATP-dependent RNA helicase DDX20 OS=Homo sapiens OX=9606 GN=DDX20 PE=1 SV=2	3	1	92.239	824	0	22.39	4.6	1.8	62968000	16335000	1499200	388940
Q9Y5B9	FACT complex subunit SPT16	SUPT16H	sp|Q9Y5B9|SP16H_HUMAN FACT complex subunit SPT16 OS=Homo sapiens OX=9606 GN=SUPT16H PE=1 SV=1	6	4	119.91	1047	0	50.043	6.1	3.8	80709000	69604000	1494600	1289000
P62913	60S ribosomal protein L11	RPL11	sp|P62913|RL11_HUMAN 60S ribosomal protein L11 OS=Homo sapiens OX=9606 GN=RPL11 PE=1 SV=2	1	0	20.252	178	0	21.207	7.9	0	14927000	0	1492700	0
Q9Y450	HBS1-like protein	HBS1L	sp|Q9Y450|HBS1L_HUMAN HBS1-like protein OS=Homo sapiens OX=9606 GN=HBS1L PE=1 SV=1	5	0	75.472	684	0	39.689	9.1	0	56456000	0	1485700	0
Q7KZI7;Q9P0L2	Serine/threonine-protein kinase MARK2	MARK2	sp|Q7KZI7|MARK2_HUMAN Serine/threonine-protein kinase MARK2 OS=Homo sapiens OX=9606 GN=MARK2 PE=1 SV=2	5	5	87.91	788	0	53.765	8.6	8.6	63594000	79078000	1445300	1797200
P49748	Very long-chain specific acyl-CoA dehydrogenase, mitochondrial	ACADVL	sp|P49748|ACADV_HUMAN Very long-chain specific acyl-CoA dehydrogenase, mitochondrial OS=Homo sapiens OX=9606 GN=ACADVL PE=1 SV=1	5	3	70.389	655	0	53.786	9.8	5.2	58678000	31909000	1431200	778270
O95232	Luc7-like protein 3	LUC7L3	sp|O95232|LC7L3_HUMAN Luc7-like protein 3 OS=Homo sapiens OX=9606 GN=LUC7L3 PE=1 SV=2	2	0	51.466	432	0	13.053	4.2	0	27003000	0	1421200	0
O43172	U4/U6 small nuclear ribonucleoprotein Prp4	PRPF4	sp|O43172|PRP4_HUMAN U4/U6 small nuclear ribonucleoprotein Prp4 OS=Homo sapiens OX=9606 GN=PRPF4 PE=1 SV=2	3	4	58.449	522	0	41.022	7.3	9.8	40970000	65635000	1365700	2187800
Q00341	Vigilin	HDLBP	sp|Q00341|VIGLN_HUMAN Vigilin OS=Homo sapiens OX=9606 GN=HDLBP PE=1 SV=2	7	0	141.45	1268	0	49.018	6.5	0	88549000	0	1341700	0
P08579	U2 small nuclear ribonucleoprotein B	SNRPB2	sp|P08579|RU2B_HUMAN U2 small nuclear ribonucleoprotein B OS=Homo sapiens OX=9606 GN=SNRPB2 PE=1 SV=1	1	0	25.486	225	0.0047468	6.4485	4.9	0	13263000	0	1326300	0
Q96T88	E3 ubiquitin-protein ligase UHRF1	UHRF1	sp|Q96T88|UHRF1_HUMAN E3 ubiquitin-protein ligase UHRF1 OS=Homo sapiens OX=9606 GN=UHRF1 PE=1 SV=1	4	4	89.813	793	0	43.243	4.9	5.5	52987000	47797000	1324700	1194900
O15075;O43602	Serine/threonine-protein kinase DCLK1	DCLK1	sp|O15075|DCLK1_HUMAN Serine/threonine-protein kinase DCLK1 OS=Homo sapiens OX=9606 GN=DCLK1 PE=1 SV=2	4	2	82.223	740	0	51.638	5.5	3.8	43453000	37688000	1316700	1142100
P48431;P41225;O00570;Q9Y651	Transcription factor SOX-2;Transcription factor SOX-3;Transcription factor SOX-1;Transcription factor SOX-21	SOX2;SOX3;SOX1;SOX21	sp|P48431|SOX2_HUMAN Transcription factor SOX-2 OS=Homo sapiens OX=9606 GN=SOX2 PE=1 SV=1;sp|P41225|SOX3_HUMAN Transcription factor SOX-3 OS=Homo sapiens OX=9606 GN=SOX3 PE=1 SV=2;sp|O00570|SOX1_HUMAN Transcription factor SOX-1 OS=Homo sapiens OX=9606 GN=S	1	1	34.31	317	0	11.205	2.8	2.5	14294000	27652000	1299400	2513900
P62140	Serine/threonine-protein phosphatase PP1-beta catalytic subunit	PPP1CB	sp|P62140|PP1B_HUMAN Serine/threonine-protein phosphatase PP1-beta catalytic subunit OS=Homo sapiens OX=9606 GN=PPP1CB PE=1 SV=3	7	7	37.186	327	0.0016863	7.3592	20.2	21.1	22059000	0	1297600	0
P09913	Interferon-induced protein with tetratricopeptide repeats 2	IFIT2	sp|P09913|IFIT2_HUMAN Interferon-induced protein with tetratricopeptide repeats 2 OS=Homo sapiens OX=9606 GN=IFIT2 PE=1 SV=1	2	0	54.632	472	0	12.664	4.2	0	34768000	0	1287700	0
O43324	Eukaryotic translation elongation factor 1 epsilon-1	EEF1E1	sp|O43324|MCA3_HUMAN Eukaryotic translation elongation factor 1 epsilon-1 OS=Homo sapiens OX=9606 GN=EEF1E1 PE=1 SV=1	1	1	19.81	174	0.0016026	6.5933	6.3	6.3	15315000	15604000	1276300	1300400
Q8IY81	pre-rRNA processing protein FTSJ3	FTSJ3	sp|Q8IY81|SPB1_HUMAN pre-rRNA 2-O-ribose RNA methyltransferase FTSJ3 OS=Homo sapiens OX=9606 GN=FTSJ3 PE=1 SV=2	2	3	96.557	847	0	22.36	1.9	3.1	42797000	50843000	1258700	1495400
P62495	Eukaryotic peptide chain release factor subunit 1	ETF1	sp|P62495|ERF1_HUMAN Eukaryotic peptide chain release factor subunit 1 OS=Homo sapiens OX=9606 GN=ETF1 PE=1 SV=3	2	0	49.03	437	0	11.674	5.3	0	30428000	0	1217100	0
Q9BU76	Multiple myeloma tumor-associated protein 2	MMTAG2	sp|Q9BU76|MMTA2_HUMAN Multiple myeloma tumor-associated protein 2 OS=Homo sapiens OX=9606 GN=MMTAG2 PE=1 SV=1	2	3	29.411	263	0	27.74	8.4	14.1	18239000	31034000	1215900	2068900
Q08J23	tRNA (cytosine(34)-C(5))-methyltransferase	NSUN2	sp|Q08J23|NSUN2_HUMAN RNA cytosine C(5)-methyltransferase NSUN2 OS=Homo sapiens OX=9606 GN=NSUN2 PE=1 SV=2	4	0	86.47	767	0	64.149	6.3	0	52490000	0	1193000	0
P36957	Dihydrolipoyllysine-residue succinyltransferase component of 2-oxoglutarate dehydrogenase complex, mitochondrial	DLST	sp|P36957|ODO2_HUMAN Dihydrolipoyllysine-residue succinyltransferase component of 2-oxoglutarate dehydrogenase complex, mitochondrial OS=Homo sapiens OX=9606 GN=DLST PE=1 SV=4	1	0	48.755	453	0.0086957	6.0217	1.8	0	27340000	0	1188700	0
Q86TB9	Protein PAT1 homolog 1	PATL1	sp|Q86TB9|PATL1_HUMAN Protein PAT1 homolog 1 OS=Homo sapiens OX=9606 GN=PATL1 PE=1 SV=2	4	0	86.849	770	0	31.198	4.8	0	51110000	0	1188600	0
P41252	Isoleucine--tRNA ligase, cytoplasmic	IARS	sp|P41252|SYIC_HUMAN Isoleucine--tRNA ligase, cytoplasmic OS=Homo sapiens OX=9606 GN=IARS1 PE=1 SV=2	4	8	144.5	1262	0	61.198	2.9	5.8	65076000	99573000	1122000	1716800
Q07021	Complement component 1 Q subcomponent-binding protein, mitochondrial	C1QBP	sp|Q07021|C1QBP_HUMAN Complement component 1 Q subcomponent-binding protein, mitochondrial OS=Homo sapiens OX=9606 GN=C1QBP PE=1 SV=1	1	0	31.362	282	0.0017483	9.9758	5	0	14551000	0	1119300	0
Q9Y2W2	WW domain-binding protein 11	WBP11	sp|Q9Y2W2|WBP11_HUMAN WW domain-binding protein 11 OS=Homo sapiens OX=9606 GN=WBP11 PE=1 SV=1	3	0	69.997	641	0	18.591	5.3	0	33477000	0	1115900	0
Q92974	Rho guanine nucleotide exchange factor 2	ARHGEF2	sp|Q92974|ARHG2_HUMAN Rho guanine nucleotide exchange factor 2 OS=Homo sapiens OX=9606 GN=ARHGEF2 PE=1 SV=4	3	5	111.54	986	0	43.264	2.7	4.3	60867000	102910000	1106700	1871100
P39019	40S ribosomal protein S19	RPS19	sp|P39019|RS19_HUMAN 40S ribosomal protein S19 OS=Homo sapiens OX=9606 GN=RPS19 PE=1 SV=2	1	1	16.06	145	0	12.983	6.2	6.2	10676000	11598000	1067600	1159800
P30419;O60551	Glycylpeptide N-tetradecanoyltransferase 1;Glycylpeptide N-tetradecanoyltransferase 2	NMT1;NMT2	sp|P30419|NMT1_HUMAN Glycylpeptide N-tetradecanoyltransferase 1 OS=Homo sapiens OX=9606 GN=NMT1 PE=1 SV=2;sp|O60551|NMT2_HUMAN Glycylpeptide N-tetradecanoyltransferase 2 OS=Homo sapiens OX=9606 GN=NMT2 PE=1 SV=1	2	0	56.806	496	0	11.879	4	0	22254000	0	1059700	0
P62249	40S ribosomal protein S16	RPS16	sp|P62249|RS16_HUMAN 40S ribosomal protein S16 OS=Homo sapiens OX=9606 GN=RPS16 PE=1 SV=2	1	1	16.445	146	0.001692	7.3921	6.8	6.8	11536000	16643000	1048700	1513000
Q5K651	Sterile alpha motif domain-containing protein 9	SAMD9	sp|Q5K651|SAMD9_HUMAN Sterile alpha motif domain-containing protein 9 OS=Homo sapiens OX=9606 GN=SAMD9 PE=1 SV=1	5	1	184.28	1589	0	40.381	3.2	0.6	76395000	6703200	1046500	91824
Q99661;Q8N4N8	Kinesin-like protein KIF2C	KIF2C	sp|Q99661|KIF2C_HUMAN Kinesin-like protein KIF2C OS=Homo sapiens OX=9606 GN=KIF2C PE=1 SV=2	3	0	81.312	725	0	19.157	4.4	0	38066000	0	1028800	0
Q6PKG0;Q659C4	La-related protein 1	LARP1	sp|Q6PKG0|LARP1_HUMAN La-related protein 1 OS=Homo sapiens OX=9606 GN=LARP1 PE=1 SV=2	4	0	123.51	1096	0	25.411	3.3	0	61431000	0	1023900	0
O15160	DNA-directed RNA polymerases I and III subunit RPAC1	POLR1C	sp|O15160|RPAC1_HUMAN DNA-directed RNA polymerases I and III subunit RPAC1 OS=Homo sapiens OX=9606 GN=POLR1C PE=1 SV=1	1	4	39.249	346	0	38.028	2.9	14.7	17383000	95862000	1022500	5638900
P51513;Q9UNW9	RNA-binding protein Nova-1;RNA-binding protein Nova-2	NOVA1;NOVA2	sp|P51513|NOVA1_HUMAN RNA-binding protein Nova-1 OS=Homo sapiens OX=9606 GN=NOVA1 PE=1 SV=2;sp|Q9UNW9|NOVA2_HUMAN RNA-binding protein Nova-2 OS=Homo sapiens OX=9606 GN=NOVA2 PE=1 SV=1	2	0	51.727	507	0	16.283	6.9	0	22473000	0	1021500	0
Q5SW79;Q96L14	Centrosomal protein of 170 kDa	CEP170	sp|Q5SW79|CE170_HUMAN Centrosomal protein of 170 kDa OS=Homo sapiens OX=9606 GN=CEP170 PE=1 SV=1	5	4	175.29	1584	0	55.022	3.2	2.8	83981000	35668000	999780	424620
Q9Y5M8	Signal recognition particle receptor subunit beta	SRPRB	sp|Q9Y5M8|SRPRB_HUMAN Signal recognition particle receptor subunit beta OS=Homo sapiens OX=9606 GN=SRPRB PE=1 SV=3	1	0	29.702	271	0.010116	5.9907	3	0	15398000	0	962400	0
Q08257	Quinone oxidoreductase	CRYZ	sp|Q08257|QOR_HUMAN Quinone oxidoreductase OS=Homo sapiens OX=9606 GN=CRYZ PE=1 SV=1	1	3	35.206	329	0	24.58	3.3	11.2	19209000	74707000	960450	3735300
Q99848	Probable rRNA-processing protein EBP2	EBNA1BP2	sp|Q99848|EBP2_HUMAN Probable rRNA-processing protein EBP2 OS=Homo sapiens OX=9606 GN=EBNA1BP2 PE=1 SV=2	2	1	34.852	306	0	13.549	8.2	4.9	14171000	0	944710	0
P48729;Q8N752	Casein kinase I isoform alpha;Casein kinase I isoform alpha-like	CSNK1A1;CSNK1A1L	sp|P48729|KC1A_HUMAN Casein kinase I isoform alpha OS=Homo sapiens OX=9606 GN=CSNK1A1 PE=1 SV=2;sp|Q8N752|KC1AL_HUMAN Casein kinase I isoform alpha-like OS=Homo sapiens OX=9606 GN=CSNK1A1L PE=2 SV=2	2	3	38.914	337	0	27.174	6.5	9.5	17334000	59426000	912340	3127700
P35030	Trypsin-3	PRSS3	sp|P35030|TRY3_HUMAN Trypsin-3 OS=Homo sapiens OX=9606 GN=PRSS3 PE=1 SV=2	1	1	32.528	304	0	19.631	4.3	4.3	10828000	16086000	902320	1340500
P11498	Pyruvate carboxylase, mitochondrial	PC	sp|P11498|PYC_HUMAN Pyruvate carboxylase, mitochondrial OS=Homo sapiens OX=9606 GN=PC PE=1 SV=2	4	4	129.63	1178	0	41.112	4.3	4.5	52219000	80498000	885070	1364400
Q15056	Eukaryotic translation initiation factor 4H	EIF4H	sp|Q15056|IF4H_HUMAN Eukaryotic translation initiation factor 4H OS=Homo sapiens OX=9606 GN=EIF4H PE=1 SV=5	1	0	27.385	248	0.0016978	7.4491	5.2	0	11369000	0	874530	0
Q9UPN6;O95104	Protein SCAF8;Splicing factor, arginine/serine-rich 15	SCAF8;SCAF4	sp|Q9UPN6|SCAF8_HUMAN SR-related and CTD-associated factor 8 OS=Homo sapiens OX=9606 GN=SCAF8 PE=1 SV=1;sp|O95104|SCAF4_HUMAN SR-related and CTD-associated factor 4 OS=Homo sapiens OX=9606 GN=SCAF4 PE=1 SV=3	3	0	140.52	1271	0	16.613	2	0	33738000	0	865080	0
Q9UPY3	Endoribonuclease Dicer	DICER1	sp|Q9UPY3|DICER_HUMAN Endoribonuclease Dicer OS=Homo sapiens OX=9606 GN=DICER1 PE=1 SV=3	6	5	218.68	1922	0	52.965	3.1	3	91001000	75626000	850480	706780
P63104;P27348;P31946;P61981;P62258;P31947;Q04917	14-3-3 protein zeta/delta;14-3-3 protein theta;14-3-3 protein beta/alpha;14-3-3 protein beta/alpha, N-terminally processed;14-3-3 protein gamma;14-3-3 protein gamma, N-terminally processed;14-3-3 protein epsilon;14-3-3 protein sigma;14-3-3 protein eta	YWHAZ;YWHAQ;YWHAB;YWHAG;YWHAE;SFN;YWHAH	sp|P63104|1433Z_HUMAN 14-3-3 protein zeta/delta OS=Homo sapiens OX=9606 GN=YWHAZ PE=1 SV=1;sp|P27348|1433T_HUMAN 14-3-3 protein theta OS=Homo sapiens OX=9606 GN=YWHAQ PE=1 SV=1;sp|P31946|1433B_HUMAN 14-3-3 protein beta/alpha OS=Homo sapiens OX=9606 GN=YWHA	1	1	27.745	245	0	11.945	2.9	4.1	11676000	2885900	833990	206140
Q9BWF3;Q9BQ04	RNA-binding protein 4;RNA-binding protein 4B	RBM4;RBM4B	sp|Q9BWF3|RBM4_HUMAN RNA-binding protein 4 OS=Homo sapiens OX=9606 GN=RBM4 PE=1 SV=1;sp|Q9BQ04|RBM4B_HUMAN RNA-binding protein 4B OS=Homo sapiens OX=9606 GN=RBM4B PE=1 SV=1	2	0	40.313	364	0	14.854	4.9	0	14961000	0	831160	0
Q9NVA2;Q14141	Septin-11;Septin-6	SEPT11;SEPT6	sp|Q9NVA2|SEP11_HUMAN Septin-11 OS=Homo sapiens OX=9606 GN=SEPTIN11 PE=1 SV=3;sp|Q14141|SEPT6_HUMAN Septin-6 OS=Homo sapiens OX=9606 GN=SEPTIN6 PE=1 SV=4	3	2	49.398	429	0	27.179	9.3	4.7	17420000	20391000	829500	971020
P10321	HLA class I histocompatibility antigen, Cw-7 alpha chain	HLA-C	sp|P10321|HLAC_HUMAN HLA class I histocompatibility antigen, C alpha chain OS=Homo sapiens OX=9606 GN=HLA-C PE=1 SV=3	2	1	40.648	366	0	15.331	6.8	3.3	13574000	7368100	798440	433420
Q92879;O95319	CUGBP Elav-like family member 1;CUGBP Elav-like family member 2	CELF1;CELF2	sp|Q92879|CELF1_HUMAN CUGBP Elav-like family member 1 OS=Homo sapiens OX=9606 GN=CELF1 PE=1 SV=2;sp|O95319|CELF2_HUMAN CUGBP Elav-like family member 2 OS=Homo sapiens OX=9606 GN=CELF2 PE=1 SV=1	1	0	52.063	486	0.0099857	5.9598	1.4	0	12594000	0	787120	0
Q15365	Poly(rC)-binding protein 1	PCBP1	sp|Q15365|PCBP1_HUMAN Poly(rC)-binding protein 1 OS=Homo sapiens OX=9606 GN=PCBP1 PE=1 SV=2	2	3	37.497	356	0	15.491	7	11.5	13097000	9161100	770430	538890
Q96PZ2	Protein FAM111A	FAM111A	sp|Q96PZ2|F111A_HUMAN Serine protease FAM111A OS=Homo sapiens OX=9606 GN=FAM111A PE=1 SV=2	2	3	70.195	611	0	24.219	4.3	4.3	22446000	33823000	748210	1127400
Q9BY44	Eukaryotic translation initiation factor 2A;Eukaryotic translation initiation factor 2A, N-terminally processed	EIF2A	sp|Q9BY44|EIF2A_HUMAN Eukaryotic translation initiation factor 2A OS=Homo sapiens OX=9606 GN=EIF2A PE=1 SV=3	2	0	64.989	585	0	11.158	3.6	0	23764000	0	742610	0
Q5VWQ0;Q6PCB5	Round spermatid basic protein 1;Round spermatid basic protein 1-like protein	RSBN1;RSBN1L	sp|Q5VWQ0|RSBN1_HUMAN Lysine-specific demethylase 9 OS=Homo sapiens OX=9606 GN=RSBN1 PE=1 SV=2;sp|Q6PCB5|RSBNL_HUMAN Lysine-specific demethylase RSBN1L OS=Homo sapiens OX=9606 GN=RSBN1L PE=1 SV=2	1	2	90.071	802	0	13.103	0.9	2.1	25909000	58355000	740270	1667300
P14635;O95067	G2/mitotic-specific cyclin-B1;G2/mitotic-specific cyclin-B2	CCNB1;CCNB2	sp|P14635|CCNB1_HUMAN G2/mitotic-specific cyclin-B1 OS=Homo sapiens OX=9606 GN=CCNB1 PE=1 SV=1;sp|O95067|CCNB2_HUMAN G2/mitotic-specific cyclin-B2 OS=Homo sapiens OX=9606 GN=CCNB2 PE=1 SV=1	1	1	48.337	433	0.0031847	6.5189	1.8	1.8	13787000	9106600	725620	479300
P62873;P16520	Guanine nucleotide-binding protein G(I)/G(S)/G(T) subunit beta-1;Guanine nucleotide-binding protein G(I)/G(S)/G(T) subunit beta-3	GNB1;GNB3	sp|P62873|GBB1_HUMAN Guanine nucleotide-binding protein G(I)/G(S)/G(T) subunit beta-1 OS=Homo sapiens OX=9606 GN=GNB1 PE=1 SV=3;sp|P16520|GBB3_HUMAN Guanine nucleotide-binding protein G(I)/G(S)/G(T) subunit beta-3 OS=Homo sapiens OX=9606 GN=GNB3 PE=1 SV=1	4	2	37.377	340	0.0087591	6.0474	11.5	5	9425900	0	725070	0
Q9UHB9	Signal recognition particle subunit SRP68	SRP68	sp|Q9UHB9|SRP68_HUMAN Signal recognition particle subunit SRP68 OS=Homo sapiens OX=9606 GN=SRP68 PE=1 SV=2	2	0	70.729	627	0	11.733	3.8	0	24258000	0	713470	0
P60842;Q14240	Eukaryotic initiation factor 4A-I;Eukaryotic initiation factor 4A-II;Eukaryotic initiation factor 4A-II, N-terminally processed	EIF4A1;EIF4A2	sp|P60842|IF4A1_HUMAN Eukaryotic initiation factor 4A-I OS=Homo sapiens OX=9606 GN=EIF4A1 PE=1 SV=1;sp|Q14240|IF4A2_HUMAN Eukaryotic initiation factor 4A-II OS=Homo sapiens OX=9606 GN=EIF4A2 PE=1 SV=2	1	1	46.153	406	0.0092308	6.2778	2.5	2.5	15930000	20897000	692620	908560
P35269	General transcription factor IIF subunit 1	GTF2F1	sp|P35269|T2FA_HUMAN General transcription factor IIF subunit 1 OS=Homo sapiens OX=9606 GN=GTF2F1 PE=1 SV=2	2	2	58.24	517	0	27.99	4.6	4.4	13814000	23051000	690690	1152500
Q9HCE1	Putative helicase MOV-10	MOV10	sp|Q9HCE1|MOV10_HUMAN Helicase MOV-10 OS=Homo sapiens OX=9606 GN=MOV10 PE=1 SV=2	3	1	113.67	1003	0	27.055	3	0.9	37431000	0	680560	0
P47929	Galectin-7	LGALS7	sp|P47929|LEG7_HUMAN Galectin-7 OS=Homo sapiens OX=9606 GN=LGALS7B PE=1 SV=2	1	0	15.075	136	0.0017212	8.3394	8.1	0	6616900	0	661690	0
Q9Y3Z3	Deoxynucleoside triphosphate triphosphohydrolase SAMHD1	SAMHD1	sp|Q9Y3Z3|SAMH1_HUMAN Deoxynucleoside triphosphate triphosphohydrolase SAMHD1 OS=Homo sapiens OX=9606 GN=SAMHD1 PE=1 SV=2	2	2	72.2	626	0	18.008	2.6	4	23049000	23291000	658540	665450
Q9H0S4	Probable ATP-dependent RNA helicase DDX47	DDX47	sp|Q9H0S4|DDX47_HUMAN Probable ATP-dependent RNA helicase DDX47 OS=Homo sapiens OX=9606 GN=DDX47 PE=1 SV=1	1	2	50.646	455	0	12.021	2.2	4.2	13005000	29738000	650270	1486900
P36873	Serine/threonine-protein phosphatase PP1-gamma catalytic subunit	PPP1CC	sp|P36873|PP1G_HUMAN Serine/threonine-protein phosphatase PP1-gamma catalytic subunit OS=Homo sapiens OX=9606 GN=PPP1CC PE=1 SV=1	7	9	36.983	323	0.0017637	10.695	19.2	28.8	10377000	18785000	648590	1174100
Q9UI10	Translation initiation factor eIF-2B subunit delta	EIF2B4	sp|Q9UI10|EI2BD_HUMAN Translation initiation factor eIF-2B subunit delta OS=Homo sapiens OX=9606 GN=EIF2B4 PE=1 SV=2	2	0	57.557	523	0	13.136	4.4	0	16052000	0	642070	0
Q9UJV9	Probable ATP-dependent RNA helicase DDX41	DDX41	sp|Q9UJV9|DDX41_HUMAN Probable ATP-dependent RNA helicase DDX41 OS=Homo sapiens OX=9606 GN=DDX41 PE=1 SV=2	3	4	69.837	622	0	32.901	5	7.9	26333000	67752000	626970	1613100
P56192	Methionine--tRNA ligase, cytoplasmic	MARS	sp|P56192|SYMC_HUMAN Methionine--tRNA ligase, cytoplasmic OS=Homo sapiens OX=9606 GN=MARS1 PE=1 SV=2	3	7	101.11	900	0	47.892	3.7	8.3	25234000	81763000	615460	1994200
Q9ULV4	Coronin-1C	CORO1C	sp|Q9ULV4|COR1C_HUMAN Coronin-1C OS=Homo sapiens OX=9606 GN=CORO1C PE=1 SV=1	1	1	53.248	474	0.0017921	10.956	2.1	2.3	11437000	10721000	601930	564270
P49757;Q9Y6R0	Protein numb homolog;Numb-like protein	NUMB;NUMBL	sp|P49757|NUMB_HUMAN Protein numb homolog OS=Homo sapiens OX=9606 GN=NUMB PE=1 SV=2;sp|Q9Y6R0|NUMBL_HUMAN Numb-like protein OS=Homo sapiens OX=9606 GN=NUMBL PE=1 SV=1	1	0	70.803	651	0.0099715	5.9577	1.2	0	14986000	0	599460	0
P53396	ATP-citrate synthase	ACLY	sp|P53396|ACLY_HUMAN ATP-citrate synthase OS=Homo sapiens OX=9606 GN=ACLY PE=1 SV=3	3	0	120.84	1101	0	17.859	3.1	0	34918000	0	591840	0
Q6NYC8	Phostensin	PPP1R18	sp|Q6NYC8|PPR18_HUMAN Phostensin OS=Homo sapiens OX=9606 GN=PPP1R18 PE=1 SV=1	1	3	67.942	613	0	23.771	1.5	5.7	16598000	48070000	572330	1657600
P26358	DNA (cytosine-5)-methyltransferase 1	DNMT1	sp|P26358|DNMT1_HUMAN DNA (cytosine-5)-methyltransferase 1 OS=Homo sapiens OX=9606 GN=DNMT1 PE=1 SV=2	3	3	183.16	1616	0	27.689	2.4	2	43294000	34985000	569660	460330
Q9BW19	Kinesin-like protein KIFC1	KIFC1	sp|Q9BW19|KIFC1_HUMAN Kinesin-like protein KIFC1 OS=Homo sapiens OX=9606 GN=KIFC1 PE=1 SV=2	2	0	73.747	673	0.0017857	10.915	2.8	0	22020000	0	564610	0
P18124	60S ribosomal protein L7	RPL7	sp|P18124|RL7_HUMAN 60S ribosomal protein L7 OS=Homo sapiens OX=9606 GN=RPL7 PE=1 SV=1	1	2	29.225	248	0	13.936	4	8.5	6627800	42598000	552320	3549800
Q17RY0	Cytoplasmic polyadenylation element-binding protein 4	CPEB4	sp|Q17RY0|CPEB4_HUMAN Cytoplasmic polyadenylation element-binding protein 4 OS=Homo sapiens OX=9606 GN=CPEB4 PE=1 SV=1	1	0	80.151	729	0.0016207	6.682	1.6	0	15373000	0	549030	0
Q15029	116 kDa U5 small nuclear ribonucleoprotein component	EFTUD2	sp|Q15029|U5S1_HUMAN 116 kDa U5 small nuclear ribonucleoprotein component OS=Homo sapiens OX=9606 GN=EFTUD2 PE=1 SV=1	3	3	109.43	972	0	25.485	3.8	3.2	27849000	28598000	546050	560740
Q9H814	Phosphorylated adapter RNA export protein	PHAX	sp|Q9H814|PHAX_HUMAN Phosphorylated adapter RNA export protein OS=Homo sapiens OX=9606 GN=PHAX PE=1 SV=1	1	0	44.402	394	0.001675	7.1219	2.8	0	10881000	0	544050	0
Q9BZI7	Regulator of nonsense transcripts 3B	UPF3B	sp|Q9BZI7|REN3B_HUMAN Regulator of nonsense transcripts 3B OS=Homo sapiens OX=9606 GN=UPF3B PE=1 SV=1	1	0	57.761	483	0.0090226	6.1527	2.1	0	9708700	0	539370	0
Q16563	Synaptophysin-like protein 1	SYPL1	sp|Q16563|SYPL1_HUMAN Synaptophysin-like protein 1 OS=Homo sapiens OX=9606 GN=SYPL1 PE=1 SV=1	1	1	28.565	259	0.0016611	7.0085	4.2	4.2	5311900	0	531190	0
Q14527	Helicase-like transcription factor	HLTF	sp|Q14527|HLTF_HUMAN Helicase-like transcription factor OS=Homo sapiens OX=9606 GN=HLTF PE=1 SV=2	2	5	113.93	1009	0	51.23	2.3	7.1	29184000	72730000	530620	1322400
P53621	Coatomer subunit alpha;Xenin;Proxenin	COPA	sp|P53621|COPA_HUMAN Coatomer subunit alpha OS=Homo sapiens OX=9606 GN=COPA PE=1 SV=2	4	4	138.34	1224	0	37.764	3.3	3.6	37082000	30108000	529740	430120
O43395	U4/U6 small nuclear ribonucleoprotein Prp3	PRPF3	sp|O43395|PRPF3_HUMAN U4/U6 small nuclear ribonucleoprotein Prp3 OS=Homo sapiens OX=9606 GN=PRPF3 PE=1 SV=2	2	3	77.528	683	0	24.098	2	4.2	17405000	85256000	527420	2583500
Q8WXA9	Splicing regulatory glutamine/lysine-rich protein 1	SREK1	sp|Q8WXA9|SREK1_HUMAN Splicing regulatory glutamine/lysine-rich protein 1 OS=Homo sapiens OX=9606 GN=SREK1 PE=1 SV=1	1	0	59.38	508	0	13.55	2.8	0	5173700	0	517370	0
P82979	SAP domain-containing ribonucleoprotein	SARNP	sp|P82979|SARNP_HUMAN SAP domain-containing ribonucleoprotein OS=Homo sapiens OX=9606 GN=SARNP PE=1 SV=3	1	0	23.671	210	0.0047319	6.4457	4.8	0	5972600	0	497720	0
Q52LJ0	Protein FAM98B	FAM98B	sp|Q52LJ0|FA98B_HUMAN Protein FAM98B OS=Homo sapiens OX=9606 GN=FAM98B PE=1 SV=2	1	0	45.547	433	0.0016529	6.9647	2.5	0	10450000	0	497600	0
O75643	U5 small nuclear ribonucleoprotein 200 kDa helicase	SNRNP200	sp|O75643|U520_HUMAN U5 small nuclear ribonucleoprotein 200 kDa helicase OS=Homo sapiens OX=9606 GN=SNRNP200 PE=1 SV=2	5	4	244.5	2136	0	46.375	2.1	2	58213000	39759000	493330	336940
Q6WKZ4	Rab11 family-interacting protein 1	RAB11FIP1	sp|Q6WKZ4|RFIP1_HUMAN Rab11 family-interacting protein 1 OS=Homo sapiens OX=9606 GN=RAB11FIP1 PE=1 SV=3	1	1	137.17	1283	0.0087719	6.0607	0.6	0.6	27379000	47350000	480330	830710
Q7Z478	ATP-dependent RNA helicase DHX29	DHX29	sp|Q7Z478|DHX29_HUMAN ATP-dependent RNA helicase DHX29 OS=Homo sapiens OX=9606 GN=DHX29 PE=1 SV=2	4	2	155.23	1369	0	28.482	3	1.5	33869000	9995100	477020	140780
O00178	GTP-binding protein 1	GTPBP1	sp|O00178|GTPB1_HUMAN GTP-binding protein 1 OS=Homo sapiens OX=9606 GN=GTPBP1 PE=1 SV=3	3	0	72.453	669	0	20.552	4.6	0	14303000	0	476770	0
Q9Y580	RNA-binding protein 7	RBM7	sp|Q9Y580|RBM7_HUMAN RNA-binding protein 7 OS=Homo sapiens OX=9606 GN=RBM7 PE=1 SV=1	1	0	30.503	266	0.0017123	7.9801	6.8	0	6339100	0	452800	0
P78344	Eukaryotic translation initiation factor 4 gamma 2	EIF4G2	sp|P78344|IF4G2_HUMAN Eukaryotic translation initiation factor 4 gamma 2 OS=Homo sapiens OX=9606 GN=EIF4G2 PE=1 SV=1	2	1	102.36	907	0	12.879	2	1.2	22436000	11473000	448710	229470
Q5T8P6	RNA-binding protein 26	RBM26	sp|Q5T8P6|RBM26_HUMAN RNA-binding protein 26 OS=Homo sapiens OX=9606 GN=RBM26 PE=1 SV=3	1	1	113.6	1007	0.0016103	6.6614	1.2	1.2	14925000	14568000	438970	428470
P29401	Transketolase	TKT	sp|P29401|TKT_HUMAN Transketolase OS=Homo sapiens OX=9606 GN=TKT PE=1 SV=3	1	1	67.877	623	0.0016639	7.0591	1.9	1.9	10838000	15312000	433530	612490
Q8IYB8	ATP-dependent RNA helicase SUPV3L1, mitochondrial	SUPV3L1	sp|Q8IYB8|SUV3_HUMAN ATP-dependent RNA helicase SUPV3L1, mitochondrial OS=Homo sapiens OX=9606 GN=SUPV3L1 PE=1 SV=1	1	1	87.99	786	0.0087083	6.0217	1	1	15950000	16101000	431070	435150
P36915	Guanine nucleotide-binding protein-like 1	GNL1	sp|P36915|GNL1_HUMAN Guanine nucleotide-binding protein-like 1 OS=Homo sapiens OX=9606 GN=GNL1 PE=1 SV=2	1	0	68.66	607	0.010057	5.976	1.6	0	13010000	0	419690	0
Q7L576;Q96F07	Cytoplasmic FMR1-interacting protein 1	CYFIP1	sp|Q7L576|CYFP1_HUMAN Cytoplasmic FMR1-interacting protein 1 OS=Homo sapiens OX=9606 GN=CYFIP1 PE=1 SV=1	3	3	145.18	1253	0	32.274	2.8	2.5	26719000	13009000	417480	203260
Q13435	Splicing factor 3B subunit 2	SF3B2	sp|Q13435|SF3B2_HUMAN Splicing factor 3B subunit 2 OS=Homo sapiens OX=9606 GN=SF3B2 PE=1 SV=2	3	0	100.23	895	0	18.015	3.8	0	18291000	0	406460	0
O75533	Splicing factor 3B subunit 1	SF3B1	sp|O75533|SF3B1_HUMAN Splicing factor 3B subunit 1 OS=Homo sapiens OX=9606 GN=SF3B1 PE=1 SV=3	2	0	145.83	1304	0	11.903	1.4	0	25131000	0	405340	0
Q14694	Ubiquitin carboxyl-terminal hydrolase 10	USP10	sp|Q14694|UBP10_HUMAN Ubiquitin carboxyl-terminal hydrolase 10 OS=Homo sapiens OX=9606 GN=USP10 PE=1 SV=2	1	1	87.133	798	0.0016393	6.7946	1.3	1.3	14971000	5483400	404610	148200
P27824	Calnexin	CANX	sp|P27824|CALX_HUMAN Calnexin OS=Homo sapiens OX=9606 GN=CANX PE=1 SV=2	1	2	67.567	592	0	14.446	1.7	4.4	12395000	14056000	387330	439250
Q9BVJ6;Q5TAP6	U3 small nucleolar RNA-associated protein 14 homolog A;U3 small nucleolar RNA-associated protein 14 homolog C	UTP14A;UTP14C	sp|Q9BVJ6|UT14A_HUMAN U3 small nucleolar RNA-associated protein 14 homolog A OS=Homo sapiens OX=9606 GN=UTP14A PE=1 SV=1;sp|Q5TAP6|UT14C_HUMAN U3 small nucleolar RNA-associated protein 14 homolog C OS=Homo sapiens OX=9606 GN=UTP14C PE=1 SV=1	2	1	87.977	771	0	14.472	3.1	1.7	15073000	7648600	376820	191210
Q9UL18;Q9H9G7	Protein argonaute-1;Protein argonaute-3	AGO1;AGO3	sp|Q9UL18|AGO1_HUMAN Protein argonaute-1 OS=Homo sapiens OX=9606 GN=AGO1 PE=1 SV=3;sp|Q9H9G7|AGO3_HUMAN Protein argonaute-3 OS=Homo sapiens OX=9606 GN=AGO3 PE=1 SV=2	5	2	97.213	857	0.0062794	6.4034	6.4	2.1	16939000	0	360410	0
Q9NWH9	SAFB-like transcription modulator	SLTM	sp|Q9NWH9|SLTM_HUMAN SAFB-like transcription modulator OS=Homo sapiens OX=9606 GN=SLTM PE=1 SV=2	1	4	117.15	1034	0	22.411	0.7	3.7	15034000	63960000	357960	1522900
Q9UHB7	AF4/FMR2 family member 4	AFF4	sp|Q9UHB7|AFF4_HUMAN AF4/FMR2 family member 4 OS=Homo sapiens OX=9606 GN=AFF4 PE=1 SV=1	2	0	127.46	1163	0	13.464	2.1	0	19164000	0	342210	0
Q15633	RISC-loading complex subunit TARBP2	TARBP2	sp|Q15633|TRBP2_HUMAN RISC-loading complex subunit TARBP2 OS=Homo sapiens OX=9606 GN=TARBP2 PE=1 SV=3	1	0	39.039	366	0.0017391	9.0306	3.3	0	4667400	0	333390	0
P0CG12	Chromosome transmission fidelity protein 8 homolog isoform 2	CHTF8	sp|P0CG12|DERPC_HUMAN Decreased expression in renal and prostate cancer protein OS=Homo sapiens OX=9606 GN=DERPC PE=1 SV=1	1	1	51.391	524	0	11.408	2.1	2.5	10320000	5647500	332890	182180
Q92626	Peroxidasin homolog	PXDN	sp|Q92626|PXDN_HUMAN Peroxidasin homolog OS=Homo sapiens OX=9606 GN=PXDN PE=1 SV=2	2	0	165.27	1479	0	12.617	1.6	0	23719000	0	324920	0
Q96EV2	RNA-binding protein 33	RBM33	sp|Q96EV2|RBM33_HUMAN RNA-binding protein 33 OS=Homo sapiens OX=9606 GN=RBM33 PE=1 SV=3	1	0	129.98	1170	0.0031746	6.4786	1.6	0	13224000	0	322540	0
Q13263	Transcription intermediary factor 1-beta	TRIM28	sp|Q13263|TIF1B_HUMAN Transcription intermediary factor 1-beta OS=Homo sapiens OX=9606 GN=TRIM28 PE=1 SV=5	1	1	88.549	835	0.001634	6.7749	1	1	10077000	10071000	314910	314730
Q01085;P31483	Nucleolysin TIAR;Nucleolysin TIA-1 isoform p40	TIAL1;TIA1	sp|Q01085|TIAR_HUMAN Nucleolysin TIAR OS=Homo sapiens OX=9606 GN=TIAL1 PE=1 SV=1;sp|P31483|TIA1_HUMAN Nucleolysin TIA-1 isoform p40 OS=Homo sapiens OX=9606 GN=TIA1 PE=1 SV=3	1	0	41.59	375	0.0017331	8.5004	3.5	0	4993700	0	312110	0
P20340;Q9NRW1;Q14964	Ras-related protein Rab-6A;Ras-related protein Rab-6B;Ras-related protein Rab-39A	RAB6A;RAB6B;RAB39A	sp|P20340|RAB6A_HUMAN Ras-related protein Rab-6A OS=Homo sapiens OX=9606 GN=RAB6A PE=1 SV=3;sp|Q9NRW1|RAB6B_HUMAN Ras-related protein Rab-6B OS=Homo sapiens OX=9606 GN=RAB6B PE=1 SV=1;sp|Q14964|RB39A_HUMAN Ras-related protein Rab-39A OS=Homo sapiens OX=960	1	1	23.593	208	0.0016181	6.6716	5.3	5.3	4017700	0	309060	0
Q14839;Q12873;Q8TDI0	Chromodomain-helicase-DNA-binding protein 4;Chromodomain-helicase-DNA-binding protein 3;Chromodomain-helicase-DNA-binding protein 5	CHD4;CHD3;CHD5	sp|Q14839|CHD4_HUMAN Chromodomain-helicase-DNA-binding protein 4 OS=Homo sapiens OX=9606 GN=CHD4 PE=1 SV=2;sp|Q12873|CHD3_HUMAN Chromodomain-helicase-DNA-binding protein 3 OS=Homo sapiens OX=9606 GN=CHD3 PE=1 SV=3;sp|Q8TDI0|CHD5_HUMAN Chromodomain-helicase	2	2	218	1912	0	11.457	0.8	0.8	27267000	12027000	306370	135140
P04843	Dolichyl-diphosphooligosaccharide--protein glycosyltransferase subunit 1	RPN1	sp|P04843|RPN1_HUMAN Dolichyl-diphosphooligosaccharide--protein glycosyltransferase subunit 1 OS=Homo sapiens OX=9606 GN=RPN1 PE=1 SV=1	2	1	68.569	607	0	17.098	3.5	1.8	11323000	25956000	306020	701520
Q8N3Z3	GTP-binding protein 8	GTPBP8	sp|Q8N3Z3|GTPB8_HUMAN GTP-binding protein 8 OS=Homo sapiens OX=9606 GN=GTPBP8 PE=1 SV=1	1	0	32.146	284	0.0090498	6.1563	3.5	0	5492800	0	305160	0
Q96GD4;O14965;Q9UQB9	Aurora kinase B;Aurora kinase A;Aurora kinase C	AURKB;AURKA;AURKC	sp|Q96GD4|AURKB_HUMAN Aurora kinase B OS=Homo sapiens OX=9606 GN=AURKB PE=1 SV=3;sp|O14965|AURKA_HUMAN Aurora kinase A OS=Homo sapiens OX=9606 GN=AURKA PE=1 SV=2;sp|Q9UQB9|AURKC_HUMAN Aurora kinase C OS=Homo sapiens OX=9606 GN=AURKC PE=1 SV=1	1	1	39.31	344	0	13.776	3.5	2.3	6361100	14953000	302910	712020
P35606	Coatomer subunit beta	COPB2	sp|P35606|COPB2_HUMAN Coatomer subunit beta OS=Homo sapiens OX=9606 GN=COPB2 PE=1 SV=2	2	0	102.49	906	0	12.856	2.1	0	14342000	0	298790	0
Q14254	Flotillin-2	FLOT2	sp|Q14254|FLOT2_HUMAN Flotillin-2 OS=Homo sapiens OX=9606 GN=FLOT2 PE=1 SV=2	1	0	47.064	428	0.0089286	6.1111	2.1	0	7532500	0	289710	0
P42704	Leucine-rich PPR motif-containing protein, mitochondrial	LRPPRC	sp|P42704|LPPRC_HUMAN Leucine-rich PPR motif-containing protein, mitochondrial OS=Homo sapiens OX=9606 GN=LRPPRC PE=1 SV=3	2	0	157.9	1394	0	13.837	1.8	0	25581000	0	284240	0
Q15024	Exosome complex component RRP42	EXOSC7	sp|Q15024|EXOS7_HUMAN Exosome complex component RRP42 OS=Homo sapiens OX=9606 GN=EXOSC7 PE=1 SV=3	1	0	31.821	291	0.0092879	6.3196	3.8	0	5111700	0	283990	0
P27448	MAP/microtubule affinity-regulating kinase 3	MARK3	sp|P27448|MARK3_HUMAN MAP/microtubule affinity-regulating kinase 3 OS=Homo sapiens OX=9606 GN=MARK3 PE=1 SV=5	2	2	84.428	753	0	12.476	2.7	3.9	11395000	10834000	277940	264240
Q96T60	Bifunctional polynucleotide phosphatase/kinase;Polynucleotide 3-phosphatase;Polynucleotide 5-hydroxyl-kinase	PNKP	sp|Q96T60|PNKP_HUMAN Bifunctional polynucleotide phosphatase/kinase OS=Homo sapiens OX=9606 GN=PNKP PE=1 SV=1	1	0	57.076	521	0.0016722	7.1071	2.7	0	8146400	0	254580	0
Q9NX05	Constitutive coactivator of PPAR-gamma-like protein 2	FAM120C	sp|Q9NX05|F120C_HUMAN Constitutive coactivator of PPAR-gamma-like protein 2 OS=Homo sapiens OX=9606 GN=FAM120C PE=1 SV=3	1	5	120.59	1096	0	19.921	1	5.4	10764000	28174000	250320	655220
Q15022	Polycomb protein SUZ12	SUZ12	sp|Q15022|SUZ12_HUMAN Polycomb protein SUZ12 OS=Homo sapiens OX=9606 GN=SUZ12 PE=1 SV=3	1	0	83.054	739	0.01013	5.9928	1.4	0	9217000	0	249110	0
Q13409	Cytoplasmic dynein 1 intermediate chain 2	DYNC1I2	sp|Q13409|DC1I2_HUMAN Cytoplasmic dynein 1 intermediate chain 2 OS=Homo sapiens OX=9606 GN=DYNC1I2 PE=1 SV=3	1	1	71.456	638	0.0016502	6.9643	1.6	1.6	4926900	6190900	246350	309540
P26640	Valine--tRNA ligase	VARS	sp|P26640|SYVC_HUMAN Valine--tRNA ligase OS=Homo sapiens OX=9606 GN=VARS1 PE=1 SV=4	2	0	140.47	1264	0	14.233	2	0	13242000	0	224440	0
Q14562	ATP-dependent RNA helicase DHX8	DHX8	sp|Q14562|DHX8_HUMAN ATP-dependent RNA helicase DHX8 OS=Homo sapiens OX=9606 GN=DHX8 PE=1 SV=1	2	0	139.31	1220	0	11.846	1.8	0	14005000	0	222290	0
Q9H8Y5	Ankyrin repeat and zinc finger domain-containing protein 1	ANKZF1	sp|Q9H8Y5|ANKZ1_HUMAN Ankyrin repeat and zinc finger domain-containing protein 1 OS=Homo sapiens OX=9606 GN=ANKZF1 PE=1 SV=1	1	3	80.926	726	0	20.043	1.5	5.1	7477100	33508000	219920	985530
O76094	Signal recognition particle subunit SRP72	SRP72	sp|O76094|SRP72_HUMAN Signal recognition particle subunit SRP72 OS=Homo sapiens OX=9606 GN=SRP72 PE=1 SV=3	1	0	74.605	671	0.0017544	10.271	1.6	0	7192400	0	217950	0
O15226	NF-kappa-B-repressing factor	NKRF	sp|O15226|NKRF_HUMAN NF-kappa-B-repressing factor OS=Homo sapiens OX=9606 GN=NKRF PE=1 SV=2	1	0	77.672	690	0.001626	6.6991	2.2	0	8651200	0	216280	0
P02786	Transferrin receptor protein 1;Transferrin receptor protein 1, serum form	TFRC	sp|P02786|TFR1_HUMAN Transferrin receptor protein 1 OS=Homo sapiens OX=9606 GN=TFRC PE=1 SV=2	1	1	84.87	760	0.0031898	6.5527	1.2	1.2	8399100	13315000	215360	341410
O43290	U4/U6.U5 tri-snRNP-associated protein 1	SART1	sp|O43290|SNUT1_HUMAN U4/U6.U5 tri-snRNP-associated protein 1 OS=Homo sapiens OX=9606 GN=SART1 PE=1 SV=1	1	1	90.254	800	0.01	5.963	1.5	1.5	7977500	0	209930	0
Q9Y6E2	Basic leucine zipper and W2 domain-containing protein 2	BZW2	sp|Q9Y6E2|BZW2_HUMAN Basic leucine zipper and W2 domain-containing protein 2 OS=Homo sapiens OX=9606 GN=BZW2 PE=1 SV=1	1	0	48.162	419	0.0089955	6.1462	2.1	0	5608900	0	207740	0
P35611	Alpha-adducin	ADD1	sp|P35611|ADDA_HUMAN Alpha-adducin OS=Homo sapiens OX=9606 GN=ADD1 PE=1 SV=2	1	0	80.954	737	0.0087336	6.0441	1.4	0	5476500	0	202830	0
Q6P1N0	Coiled-coil and C2 domain-containing protein 1A	CC2D1A	sp|Q6P1N0|C2D1A_HUMAN Coiled-coil and C2 domain-containing protein 1A OS=Homo sapiens OX=9606 GN=CC2D1A PE=1 SV=1	1	1	104.06	951	0.0091884	6.2344	1.2	1.2	10224000	11172000	200480	219060
O75127	Pentatricopeptide repeat-containing protein 1, mitochondrial	PTCD1	sp|O75127|PTCD1_HUMAN Pentatricopeptide repeat-containing protein 1, mitochondrial OS=Homo sapiens OX=9606 GN=PTCD1 PE=1 SV=2	1	0	78.855	700	0.0090909	6.1822	1.3	0	6990000	0	199710	0
Q5JTH9	RRP12-like protein	RRP12	sp|Q5JTH9|RRP12_HUMAN RRP12-like protein OS=Homo sapiens OX=9606 GN=RRP12 PE=1 SV=2	1	1	143.7	1297	0.0093023	6.3201	0.8	0.8	13096000	9537500	198420	144510
Q14123	Calcium/calmodulin-dependent 3,5-cyclic nucleotide phosphodiesterase 1C	PDE1C	sp|Q14123|PDE1C_HUMAN Calcium/calmodulin-dependent 3,5-cyclic nucleotide phosphodiesterase 1C OS=Homo sapiens OX=9606 GN=PDE1C PE=1 SV=1	1	1	80.759	709	0.0091047	6.1826	1.6	1.6	7331700	5987200	198150	161820
P08237;P17858	ATP-dependent 6-phosphofructokinase, muscle type;ATP-dependent 6-phosphofructokinase, liver type	PFKM;PFKL	sp|P08237|PFKAM_HUMAN ATP-dependent 6-phosphofructokinase, muscle type OS=Homo sapiens OX=9606 GN=PFKM PE=1 SV=2;sp|P17858|PFKAL_HUMAN ATP-dependent 6-phosphofructokinase, liver type OS=Homo sapiens OX=9606 GN=PFKL PE=1 SV=6	1	2	85.182	780	0	12.977	1.4	2.6	6511300	38269000	197310	1159700
Q4KMP7	TBC1 domain family member 10B	TBC1D10B	sp|Q4KMP7|TB10B_HUMAN TBC1 domain family member 10B OS=Homo sapiens OX=9606 GN=TBC1D10B PE=1 SV=3	1	0	87.198	808	0.010043	5.9691	1.2	0	5574800	0	192240	0
Q8IVF2	Protein AHNAK2	AHNAK2	sp|Q8IVF2|AHNK2_HUMAN Protein AHNAK2 OS=Homo sapiens OX=9606 GN=AHNAK2 PE=1 SV=2	2	0	616.62	5795	0	11.973	4	0	58898000	0	191850	0
P52701	DNA mismatch repair protein Msh6	MSH6	sp|P52701|MSH6_HUMAN DNA mismatch repair protein Msh6 OS=Homo sapiens OX=9606 GN=MSH6 PE=1 SV=2	2	0	152.78	1360	0	11.639	1.3	0	12905000	0	181760	0
Q5VYS8	Terminal uridylyltransferase 7	ZCCHC6	sp|Q5VYS8|TUT7_HUMAN Terminal uridylyltransferase 7 OS=Homo sapiens OX=9606 GN=TUT7 PE=1 SV=1	3	1	171.23	1495	0	21.789	2.3	0.6	12141000	4324400	157680	56160
Q14683	Structural maintenance of chromosomes protein 1A	SMC1A	sp|Q14683|SMC1A_HUMAN Structural maintenance of chromosomes protein 1A OS=Homo sapiens OX=9606 GN=SMC1A PE=1 SV=2	1	1	143.23	1233	0	11.054	0.7	0.8	10129000	3852400	140680	53506
P46013	Antigen KI-67	MKI67	sp|P46013|KI67_HUMAN Proliferation marker protein Ki-67 OS=Homo sapiens OX=9606 GN=MKI67 PE=1 SV=2	3	1	358.69	3256	0	26.435	2	0.7	22708000	18087000	126860	101040
Q6NZY4	Zinc finger CCHC domain-containing protein 8	ZCCHC8	sp|Q6NZY4|ZCHC8_HUMAN Zinc finger CCHC domain-containing protein 8 OS=Homo sapiens OX=9606 GN=ZCCHC8 PE=1 SV=2	2	0	78.576	707	0.0017986	10.968	2.7	0	4280800	0	125910	0
Q92900	Regulator of nonsense transcripts 1	UPF1	sp|Q92900|RENT1_HUMAN Regulator of nonsense transcripts 1 OS=Homo sapiens OX=9606 GN=UPF1 PE=1 SV=2	1	0	124.34	1129	0.0016	6.5853	1.5	0	7213800	0	124380	0
E9PAV3	Nascent polypeptide-associated complex subunit alpha, muscle-specific form	NACA	sp|E9PAV3|NACAM_HUMAN Nascent polypeptide-associated complex subunit alpha, muscle-specific form OS=Homo sapiens OX=9606 GN=NACA PE=1 SV=1	2	0	205.42	2078	0	43.173	1.4	0	12948000	0	122150	0
O95347	Structural maintenance of chromosomes protein 2	SMC2	sp|O95347|SMC2_HUMAN Structural maintenance of chromosomes protein 2 OS=Homo sapiens OX=9606 GN=SMC2 PE=1 SV=2	1	1	135.65	1197	0.0017794	10.875	0.7	0.8	7383600	9356800	113590	143950
P15924	Desmoplakin	DSP	sp|P15924|DESP_HUMAN Desmoplakin OS=Homo sapiens OX=9606 GN=DSP PE=1 SV=3	2	3	331.77	2871	0	29.07	0.6	0.8	17558000	48374000	107720	296770
Q9NTJ3	Structural maintenance of chromosomes protein 4	SMC4	sp|Q9NTJ3|SMC4_HUMAN Structural maintenance of chromosomes protein 4 OS=Homo sapiens OX=9606 GN=SMC4 PE=1 SV=2	1	0	147.18	1288	0.008982	6.1379	0.8	0	6818200	0	96031	0
Q49A26	Putative oxidoreductase GLYR1	GLYR1	sp|Q49A26|GLYR1_HUMAN Putative oxidoreductase GLYR1 OS=Homo sapiens OX=9606 GN=GLYR1 PE=1 SV=4	1	2	60.547	553	0	21.129	2.4	5.4	2299400	17950000	82120	641070
Q9BSJ8	Extended synaptotagmin-1	ESYT1	sp|Q9BSJ8|ESYT1_HUMAN Extended synaptotagmin-1 OS=Homo sapiens OX=9606 GN=ESYT1 PE=1 SV=1	1	0	122.85	1104	0.0092736	6.3018	1	0	3672400	0	74947	0
Q9NTI5	Sister chromatid cohesion protein PDS5 homolog B	PDS5B	sp|Q9NTI5|PDS5B_HUMAN Sister chromatid cohesion protein PDS5 homolog B OS=Homo sapiens OX=9606 GN=PDS5B PE=1 SV=1	1	0	164.67	1447	0.0031797	6.4792	0.6	0	5346200	0	72245	0
O94906	Pre-mRNA-processing factor 6	PRPF6	sp|O94906|PRP6_HUMAN Pre-mRNA-processing factor 6 OS=Homo sapiens OX=9606 GN=PRPF6 PE=1 SV=1	1	0	106.92	941	0.010014	5.9639	1	0	3612600	0	64511	0
Q00610;P53675	Clathrin heavy chain 1	CLTC	sp|Q00610|CLH1_HUMAN Clathrin heavy chain 1 OS=Homo sapiens OX=9606 GN=CLTC PE=1 SV=5	1	4	191.61	1675	0	27.124	0.7	2.3	5467300	29997000	60748	333290
Q8N4C8;O95819;Q9UKE5	Misshapen-like kinase 1;Mitogen-activated protein kinase kinase kinase kinase 4;TRAF2 and NCK-interacting protein kinase	MINK1;MAP4K4;TNIK	sp|Q8N4C8|MINK1_HUMAN Misshapen-like kinase 1 OS=Homo sapiens OX=9606 GN=MINK1 PE=1 SV=2;sp|O95819|M4K4_HUMAN Mitogen-activated protein kinase kinase kinase kinase 4 OS=Homo sapiens OX=9606 GN=MAP4K4 PE=1 SV=2;sp|Q9UKE5|TNIK_HUMAN TRAF2 and NCK-interacting	1	1	149.82	1332	0	11.917	0.7	0.5	3655300	16392000	58021	260190
